# Supplementary material for: Altering cold-regulated gene expression decouples the salicylic acid–growth trade-off in Arabidopsis
Source: Plant Cell. 2024 Jul 26;36(10):4293–308. doi: 10.1093/plcell/koae210 (PMC11448890; doi:10.1093/plcell/koae210)
Supplement: koae210_Supplementary_Data [file koae210_supplementary_data.zip]

Archive with 4 entries (4 files):
- Author_Revisions_Checklist_Ortega_et_al.pdf
- datasets.xlsx
- tpc.00440.2024-s07.pdf
- TPC2024BR00440DR1_Supplemental_Material.pdf
