# Supplementary material for: Altering cold-regulated gene expression decouples the salicylic acid–growth trade-off in Arabidopsis
Source: Plant Cell. 2024 Jul 26;36(10):4293–308. doi: 10.1093/plcell/koae210 (PMC11448890; doi:10.1093/plcell/koae210)
Supplement: koae210_Supplementary_Data [file koae210_supplementary_data.zip › datasets.xlsx]

## Sheet: Dataset S1
Supplementary Data. Ortega et al. (2024). Decoupling of growth–defense trade-offs. Plant Cell
Supplementary Data Set S1. Differentially expressed genes in response to SA changes at 22°C. Differential expression (transgenic/WT) criteria: Q ≤ 0.05, fold change (FC) ≥ 1.5, RPKM (reads per kilobase of transcript per million mapped reads) ≥ 3. The Union set of DE genes are shown.
			NahG/WT			F19/WT			F24/WT			F31/WT			F36/WT			F51/WT			NahG RPKM				WT RPKM				F19 RPKM				F24 RPKM				F31 RPKM				F36 RPKM				F51 RPKM
AGI	Description	Symbol	log2FC	P value	Q value	log2FC	P value	Q value	log2FC	P value	Q value	log2FC	P value	Q value	log2FC	P value	Q value	log2FC	P value	Q value	NahG_1	NahG_2	NahG_3	NahG_4	WT_1	WT_2	WT_3	WT_4	F19_1	F19_2	F19_3	F19_4	F24_1	F24_2	F24_3	F24_4	F31_1	F31_2	F31_3	F31_4	F36_1	F36_2	F36_3	F36_4	F51_1	F51_2	F51_4
AT1G01010	NAC domain containing protein 1 (NAC001)%3B FUNCTIONS IN: sequence-specific DNA binding transcription factor activity%3B INVOLVED IN: multicellular organismal development%2C regulation of transcription%3B LOCATED IN: cellular_component unknown%3B EXPRESSED IN: 7 plant structures%3B EXPRESSED DURING: 4 anthesis%2C C globular stage%2C petal differentiation and expansion stage%3B CONTAINS InterPro D…	NAC001	-0.830625	5.95672e-05	0.000706652	0.162193	0.37698	0.999831	0.52534	0.077366	0.773324	0.614571	0.0409396	0.220165	0.741553	0.000168431	0.00433941	0.746556	0.000200091	0.004066	2.3959	2.49633	2.74358	2.19331	4.50287	4.32602	4.21114	4.54413	4.19048	4.93937	4.5475	5.79799	5.43894	3.3956	6.53578	10.0642	9.37137	3.80585	9.37939	4.48944	6.66654	8.80154	5.49147	8.48266	5.99076	7.87234	8.4816
AT1G01030	NGATHA3 (NGA3)%3B CONTAINS InterPro DOMAIN/s: Transcriptional factor B3 (InterPro:IPR003340)%3B BEST Arabidopsis thaliana protein match is: AP2/B3-like transcriptional factor family protein (TAIR:AT4G01500.1)%3B Has 1380 Blast hits to 1379 proteins in 72 species: Archae - 0%3B Bacteria - 0%3B Metazoa - 0%3B Fungi - 0%3B Plants - 1380%3B Viruses - 0%3B Other Eukaryotes - 0 (source: NCBI BLink).	NGA3	1.78352	4.92223e-14	3.39722e-12	0.0364156	0.908962	0.999831	-0.968576	0.0178561	0.396018	0.126371	0.699611	0.890124	-0.256888	0.423911	0.713413	-0.976868	0.0218377	0.141387	4.47547	3.84462	5.15153	5.03015	1.49022	1.44441	1.40535	1.03539	1.09568	1.47785	2.01474	1.03974	0.594986	0.808335	1.07467	0.27695	1.37443	0.843081	1.57235	2.09952	0.78762	1.30975	1.40856	1.05325	1.09451	0.498257	0.469716
AT1G01120	3-ketoacyl-CoA synthase 1 (KCS1)%3B FUNCTIONS IN: fatty acid elongase activity%2C acyltransferase activity%3B INVOLVED IN: in 7 processes%3B LOCATED IN: cytosolic ribosome%2C endoplasmic reticulum%2C membrane%3B EXPRESSED IN: 29 plant structures%3B EXPRESSED DURING: 13 growth stages%3B CONTAINS InterPro DOMAIN/s: Thiolase-like (InterPro:IPR016039)%2C Very-long-chain 3-ketoacyl-CoA synthase (Inter…	KCS1	0.860433	0.00176543	0.0126876	-0.0316596	0.935401	0.999831	0.429953	0.115953	0.860758	0.778694	0.0146639	0.117746	0.670852	0.0170959	0.115665	0.307327	0.245439	0.586016	20.4014	17.3571	35.0357	21.2264	13.2991	13.7188	17.9505	7.04891	10.9065	14.6697	18.3641	7.12586	13.8091	20.3449	22.2262	13.8325	17.651	37.513	16.6302	17.9011	13.8928	23.8763	28.9467	16.5337	20.0171	16.5495	12.1554
AT1G01240	unknown protein%3B INVOLVED IN: N-terminal protein myristoylation%3B EXPRESSED IN: 17 plant structures%3B EXPRESSED DURING: 11 growth stages%3B BEST Arabidopsis thaliana protein match is: unknown protein (TAIR:AT2G46550.1)%3B Has 95 Blast hits to 78 proteins in 16 species: Archae - 0%3B Bacteria - 2%3B Metazoa - 11%3B Fungi - 0%3B Plants - 80%3B Viruses - 0%3B Other Eukaryotes - 2 (source: NCBI B…		0.000355134	0.998752	0.999424	0.133233	0.466128	0.999831	0.107133	0.595087	0.99949	-0.600782	0.00184598	0.0296522	-0.442892	0.0117958	0.0912321	-0.222282	0.226739	0.564365	14.622	7.46676	10.8552	7.84756	12.121	10.6678	8.00109	10.1681	12.1258	10.5578	8.27233	13.83	11.2117	12.4918	7.71456	12.7238	5.96095	5.88997	8.86845	6.39546	8.53141	8.33364	7.06647	6.35794	10.214	8.74316	7.5867
AT1G01250	Integrase-type DNA-binding superfamily protein%3B FUNCTIONS IN: DNA binding%2C sequence-specific DNA binding transcription factor activity%3B INVOLVED IN: regulation of transcription%2C DNA-dependent%3B LOCATED IN: nucleus%2C chloroplast%3B EXPRESSED IN: 10 plant structures%3B EXPRESSED DURING: 6 growth stages%3B CONTAINS InterPro DOMAIN/s: DNA-binding%2C integrase-type (InterPro:IPR016177)%2C Pa…		0.786868	0.00221298	0.0153063	0.0769255	0.722443	0.999831	-0.877821	0.0163543	0.375695	-1.29568	1.56857e-05	0.000854535	-1.65791	2.61353e-07	2.23156e-05	-1.88971	4.67245e-07	2.31726e-05	15.3346	7.20655	12.0042	14.6655	6.4751	8.19564	8.28884	5.65725	8.84988	5.83333	8.35417	7.32287	5.47006	5.85688	2.0424	2.13167	1.71419	3.21883	2.40125	4.37075	2.28539	2.16387	3.69601	1.12595	2.2231	2.95916	0.627672
AT1G01320	Tetratricopeptide repeat (TPR)-like superfamily protein%3B FUNCTIONS IN: binding%3B LOCATED IN: cellular_component unknown%3B EXPRESSED IN: 24 plant structures%3B EXPRESSED DURING: 14 growth stages%3B CONTAINS InterPro DOMAIN/s: Tetratricopeptide-like helical (InterPro:IPR011990)%2C Tetratricopeptide repeat-containing (InterPro:IPR013026)%2C Tetratricopeptide repeat (InterPro:IPR019734)%3B BEST A…		0.209575	0.365473	0.611918	-0.103827	0.566246	0.999831	0.377602	0.0462547	0.63272	0.817267	1.11657e-06	0.000105947	0.706591	0.000208009	0.00505535	0.502933	0.00160492	0.0209987	28.1219	63.9536	52.2398	37.4555	32.8705	35.3407	48.6718	41.2789	33.4964	38.9378	48.558	26.4399	38.7636	59.2045	62.509	45.3038	61.861	83.9211	59.3038	74.8661	48.2533	58.2826	66.2911	86.4462	51.637	66.2036	51.8501
AT1G01390	UDP-Glycosyltransferase superfamily protein%3B FUNCTIONS IN: UDP-glycosyltransferase activity%2C transferase activity%2C transferring glycosyl groups%3B INVOLVED IN: metabolic process%3B EXPRESSED IN: 7 plant structures%3B EXPRESSED DURING: 9 growth stages%3B CONTAINS InterPro DOMAIN/s: UDP-glucuronosyl/UDP-glucosyltransferase (InterPro:IPR002213)%3B BEST Arabidopsis thaliana protein match is: UD…		0.897843	0.000158506	0.0016385	0.152936	0.490022	0.999831	-0.336594	0.166825	0.934015	-0.42894	0.0825967	0.325963	-0.682794	0.00961458	0.0792642	-0.583696	0.0357375	0.193779	4.28646	4.04375	5.04484	6.99846	2.59367	2.30568	3.2683	2.80511	3.03162	2.47702	3.10402	3.52201	2.34592	2.46955	1.85843	2.01151	1.60435	2.56181	2.21409	1.83446	2.21817	1.48251	1.86008	1.34121	1.70346	1.72327	2.13224
AT1G01420	UDP-glucosyl transferase 72B3 (UGT72B3)%3B FUNCTIONS IN: quercetin 3-O-glucosyltransferase activity%2C UDP-glycosyltransferase activity%2C transferase activity%2C transferring glycosyl groups%3B INVOLVED IN: metabolic process%3B LOCATED IN: cellular_component unknown%3B EXPRESSED IN: 11 plant structures%3B EXPRESSED DURING: LP.04 four leaves visible%2C petal differentiation and expansion stage%3B…	UGT72B3	0.276237	0.174131	0.397481	-0.00869647	0.963278	0.999831	-0.822658	0.000698522	0.0465404	-0.830267	0.000382303	0.00943783	-0.900228	0.000157663	0.00414498	-1.15619	7.72191e-06	0.000260884	7.84196	6.53355	8.09346	9.49494	4.75065	7.35908	8.20255	6.2288	5.75958	6.51361	6.80376	7.23378	4.37866	4.48518	3.32672	2.79518	2.76954	3.54541	4.13262	4.53073	2.60243	3.81796	4.64449	3.2716	3.0493	3.72501	2.22221
AT1G01440	Protein of unknown function (DUF3133)%3B CONTAINS InterPro DOMAIN/s: Protein of unknown function DUF3133 (InterPro:IPR021480)%3B BEST Arabidopsis thaliana protein match is: Protein of unknown function (DUF3133) (TAIR:AT4G01090.1)%3B Has 702 Blast hits to 662 proteins in 107 species: Archae - 0%3B Bacteria - 15%3B Metazoa - 235%3B Fungi - 59%3B Plants - 328%3B Viruses - 0%3B Other Eukaryotes - 65 …		-0.968307	6.43858e-08	1.6293e-06	-0.0140151	0.907297	0.999831	0.0718975	0.628118	0.99949	0.049957	0.751116	0.912436	0.317413	0.0205077	0.130348	0.250333	0.0735102	0.30644	3.51475	5.03416	3.46772	3.03972	6.98958	7.03045	8.15521	7.51174	7.25259	7.2315	7.60302	7.36949	7.85003	6.49929	7.9977	8.9858	8.71224	6.89126	8.99654	6.28539	7.95274	10.3794	9.43854	9.41026	8.95164	9.2421	8.53705
AT1G01470	LATE EMBRYOGENESIS ABUNDANT 14 (LEA14)%3B CONTAINS InterPro DOMAIN/s: Water stress and hypersensitive response domain (InterPro:IPR013990)%2C Late embryogenesis abundant protein%2C group 2 (InterPro:IPR004864)%3B BEST Arabidopsis thaliana protein match is: Late embryogenesis abundant protein (TAIR:AT2G46140.1)%3B Has 340 Blast hits to 340 proteins in 93 species: Archae - 0%3B Bacteria - 10%3B Met…	LEA14	0.776325	0.000248076	0.00240546	0.063324	0.687224	0.999831	-0.232627	0.219659	0.958163	-0.46329	0.0126329	0.10764	-0.575797	0.00672014	0.0617517	-0.737777	4.14138e-06	0.000151576	293.047	165.9	322.618	310.195	137.704	183.712	190.387	129.169	146.842	159.289	208.626	156.012	108.384	167.099	117.786	153.111	111.038	126.974	88.8819	140.076	87.8529	111.477	152.279	80.3093	104.174	100.144	86.5436
AT1G01560	MAP kinase 11 (MPK11)%3B FUNCTIONS IN: MAP kinase activity%2C kinase activity%3B INVOLVED IN: signal transduction%2C response to abscisic acid stimulus%3B LOCATED IN: cellular_component unknown%3B EXPRESSED IN: 22 plant structures%3B EXPRESSED DURING: 13 growth stages%3B CONTAINS InterPro DOMAIN/s: Protein kinase%2C ATP binding site (InterPro:IPR017441)%2C Serine/threonine-protein kinase domain (…	MPK11	-3.41452	5.9261e-23	1.20549e-20	-0.0502345	0.729881	0.999831	0.930719	0.00566336	0.20636	0.739834	0.0276943	0.174947	1.10423	3.54639e-12	9.77639e-10	1.18113	4.09065e-14	7.67493e-12	1.00551	1.46584	0.238671	0.353543	9.26666	8.47561	7.79299	7.64914	7.40434	8.61328	7.1747	8.76362	13.3094	6.71244	15.571	27.9211	22.1379	7.07684	18.6397	7.85975	15.8903	18.7793	15.246	21.6654	18.3343	16.7784	21.9102
AT1G01620	plasma membrane intrinsic protein 1C (PIP1C)%3B FUNCTIONS IN: water channel activity%3B INVOLVED IN: response to water deprivation%2C response to salt stress%2C transport%2C water transport%3B LOCATED IN: plasma membrane%2C chloroplast%2C membrane%3B EXPRESSED IN: 22 plant structures%3B EXPRESSED DURING: 14 growth stages%3B CONTAINS InterPro DOMAIN/s: Major intrinsic protein%2C conserved site (In…	PIP1C	0.999328	4.72214e-06	7.59196e-05	-0.0932252	0.656038	0.999831	-0.081952	0.753098	0.99949	0.0901689	0.741107	0.909001	-0.0877217	0.706967	0.885814	-0.468548	0.0483967	0.235881	140.001	106.288	164.865	145.587	84.6003	77.4087	77.4771	40.4641	66.701	73.8186	73.6578	48.9667	62.4165	79.6946	80.4744	42.2344	64.3024	102.796	47.3759	84.7998	76.9374	50.3729	81.181	55.8753	64.745	49.8385	38.415
AT1G01720	ATAF1%3B CONTAINS InterPro DOMAIN/s: No apical meristem (NAM) protein (InterPro:IPR003441)%3B BEST Arabidopsis thaliana protein match is: NAC domain containing protein 32 (TAIR:AT1G77450.1)%3B Has 3043 Blast hits to 3037 proteins in 75 species: Archae - 0%3B Bacteria - 0%3B Metazoa - 0%3B Fungi - 0%3B Plants - 3043%3B Viruses - 0%3B Other Eukaryotes - 0 (source: NCBI BLink).	ATAF1	0.436537	0.0521871	0.177275	-0.00442527	0.980681	0.999831	0.0300366	0.924904	0.99949	-0.865911	1.8035e-05	0.000944435	-0.545324	0.005944	0.0567821	-0.471676	0.0319272	0.181218	17.1925	11.2286	9.2722	15.4806	10.803	12.2925	7.93043	8.4852	8.34796	9.43285	9.42829	11.9825	7.88545	7.65954	6.53656	18.3842	6.53386	4.44164	5.30672	5.47592	7.97473	7.40987	5.60774	6.17946	8.64033	7.401	5.48091
AT1G01830	ARM repeat superfamily protein%3B FUNCTIONS IN: binding%3B LOCATED IN: cellular_component unknown%3B EXPRESSED IN: 22 plant structures%3B EXPRESSED DURING: 13 growth stages%3B CONTAINS InterPro DOMAIN/s: Armadillo-like helical (InterPro:IPR011989)%2C Armadillo (InterPro:IPR000225)%2C Armadillo-type fold (InterPro:IPR016024)%3B BEST Arabidopsis thaliana protein match is: ARM repeat superfamily pro…		-0.712299	6.51105e-06	0.000100741	0.0880902	0.500747	0.999831	-0.178547	0.238632	0.971214	-0.305706	0.0334354	0.195439	-0.117609	0.435603	0.721902	-0.203686	0.203947	0.537544	5.99597	6.87947	5.63999	5.12572	9.3002	8.94343	8.9648	11.8189	10.4011	10.3545	9.5269	11.0984	8.73822	8.24414	7.75665	9.77742	8.20846	7.05834	8.4058	7.99731	9.37463	10.2147	8.4537	8.07906	8.81	7.62251	9.20347
AT1G02170	metacaspase 1 (AMC1)%3B FUNCTIONS IN: cysteine-type endopeptidase activity%3B INVOLVED IN: proteolysis%2C induction of apoptosis%3B LOCATED IN: chloroplast%3B EXPRESSED IN: 23 plant structures%3B EXPRESSED DURING: 15 growth stages%3B CONTAINS InterPro DOMAIN/s: Zinc finger%2C LSD1-type (InterPro:IPR005735)%2C Peptidase C14%2C caspase catalytic (InterPro:IPR011600)%3B BEST Arabidopsis thaliana pro…	MC1	-0.75591	1.14656e-05	0.000166847	-0.138485	0.340416	0.999831	0.0873107	0.66442	0.99949	0.0622702	0.744857	0.909834	0.245285	0.190496	0.487315	0.280786	0.073948	0.30772	8.73836	10.9248	8.35923	7.35448	17.9871	14.1497	13.5517	14.4242	14.6248	14.6265	11.4622	13.9718	13.3577	12.6171	16.4608	21.6708	19.6989	13.4406	17.989	11.9687	13.295	20.7909	15.6348	21.8106	17.2435	17.5168	20.5818
AT1G02230	NAC domain containing protein 4 (NAC004)%3B FUNCTIONS IN: sequence-specific DNA binding transcription factor activity%3B INVOLVED IN: multicellular organismal development%2C regulation of transcription%3B LOCATED IN: cellular_component unknown%3B CONTAINS InterPro DOMAIN/s: No apical meristem (NAM) protein (InterPro:IPR003441)%3B BEST Arabidopsis thaliana protein match is: NAC domain containing p…	NAC004	-2.7503	0.00112788	0.00867684	0.622229	0.21814	0.999831	3.11322	3.00523e-12	2.22398e-09	2.50213	2.98616e-09	7.07818e-07	3.25566	4.9265e-16	2.37667e-13	3.04991	1.29737e-14	2.63912e-12	0.152235	0.2096	0	0.0758296	1.40298	0.442189	0.385725	0.763081	0.646014	1.05567	1.05291	1.785	10.1821	3.69361	7.36592	4.92319	5.01415	3.91452	5.73616	2.49205	11.7173	5.84436	5.60579	5.71601	8.20364	4.7738	5.9197
AT1G02260	Divalent ion symporter%3B FUNCTIONS IN: citrate transmembrane transporter activity%2C transporter activity%3B INVOLVED IN: citrate transport%2C transmembrane transport%3B LOCATED IN: endomembrane system%2C integral to membrane%3B EXPRESSED IN: 24 plant structures%3B EXPRESSED DURING: 13 growth stages%3B CONTAINS InterPro DOMAIN/s: Divalent ion symporter (InterPro:IPR004680)%3B Has 9789 Blast hits…		-0.774723	9.22059e-06	0.000137916	-0.00146511	0.991233	0.999831	0.146367	0.309837	0.981262	-0.00698954	0.968542	0.990378	-0.0796233	0.647464	0.856701	0.155264	0.271071	0.614795	5.00115	4.94058	3.33491	3.50445	7.74085	6.97604	7.12333	7.05313	8.1383	7.64141	6.80968	6.48293	7.779	6.93281	8.11456	9.28754	8.37571	6.80576	8.54478	5.18304	5.23604	8.88301	6.99935	6.40077	8.24635	8.09691	8.02344
AT1G02360	Chitinase family protein%3B FUNCTIONS IN: chitinase activity%3B INVOLVED IN: carbohydrate metabolic process%2C cell wall macromolecule catabolic process%3B LOCATED IN: endomembrane system%3B EXPRESSED IN: stem%2C cotyledon%2C leaf whorl%2C root%3B CONTAINS InterPro DOMAIN/s: Glycoside hydrolase%2C family 19 (InterPro:IPR016283)%2C Glycoside hydrolase%2C family 19%2C catalytic (InterPro:IPR000726)…		-1.77226	1.67653e-10	6.96752e-09	-0.0201855	0.915757	0.999831	0.682703	0.0408908	0.598798	0.862329	0.01318	0.110394	1.32649	1.16744e-14	4.59757e-12	1.25689	9.69678e-10	8.67548e-08	1.68941	1.93834	0.852132	2.01962	6.01545	4.90714	6.34946	5.08092	5.82486	6.02492	5.66249	4.81715	10.5111	3.9006	7.73476	13.944	15.4285	7.18104	13.8887	4.39229	13.3345	15.9513	12.3476	14.801	11.4403	12.5514	16.5962
AT1G02450	NIM1-interacting 1 (NIMIN1)%3B FUNCTIONS IN: protein binding%3B INVOLVED IN: regulation of systemic acquired resistance%2C defense response to bacterium%2C negative regulation of transcription%3B LOCATED IN: nucleus%3B EXPRESSED IN: 20 plant structures%3B EXPRESSED DURING: 13 growth stages%3B BEST Arabidopsis thaliana protein match is: systemic acquired resistance (SAR) regulator protein NIMIN-1-…	NIMIN1	-4.90689	5.66301e-31	3.31629e-28	0.526394	0.00194578	0.999831	2.59489	1.41932e-18	2.26229e-15	2.33085	2.71183e-11	1.24169e-08	2.98444	2.36801e-58	2.28477e-54	3.02023	8.91719e-94	1.72325e-89	1.22814	1.12729	0	0.174785	17.7861	19.7052	21.7826	18.2924	21.9634	27.6352	27.0695	34.4113	162.831	50.8075	120.491	135.666	161.455	48.4288	129.985	52.5417	205.228	150.367	118.053	142.732	147.927	146.6	182.229
AT1G02860	nitrogen limitation adaptation (NLA)%3B CONTAINS InterPro DOMAIN/s: Zinc finger%2C RING-type%2C conserved site (InterPro:IPR017907)%2C Zinc finger%2C RING-type (InterPro:IPR001841)%2C SPX%2C N-terminal (InterPro:IPR004331)%3B BEST Arabidopsis thaliana protein match is: SPX (SYG1/Pho81/XPR1) domain-containing protein / zinc finger (C3HC4-type RING finger) protein-related (TAIR:AT2G38920.1)%3B Has …	NLA	0.904969	1.30951e-05	0.0001869	0.0807374	0.657052	0.999831	0.163176	0.521119	0.99949	-0.201846	0.509977	0.790916	-0.442652	0.0749126	0.291861	-0.364894	0.185878	0.513377	11.0223	6.80964	10.9054	9.71364	4.73569	6.08851	5.60943	4.17914	5.32199	5.38956	5.48825	5.61096	5.20199	8.46087	4.55827	4.77457	2.53875	6.30326	3.11177	6.05524	4.71089	2.93244	4.8882	2.77085	4.24554	5.3857	2.45827
AT1G02880	thiamin pyrophosphokinase1 (TPK1)%3B FUNCTIONS IN: thiamin diphosphokinase activity%3B INVOLVED IN: thiamin metabolic process%3B LOCATED IN: cytosol%3B EXPRESSED IN: 6 plant structures%3B CONTAINS InterPro DOMAIN/s: Thiamin pyrophosphokinase%2C vitamin B1-binding domain (InterPro:IPR007373)%2C Thiamin pyrophosphokinase (InterPro:IPR006282)%2C Thiamin pyrophosphokinase%2C catalytic domain (InterPr…	TPK1	-0.707912	4.01937e-05	0.000507675	-0.0435212	0.80741	0.999831	-0.182439	0.321785	0.983984	-0.225243	0.215293	0.537665	-0.253387	0.17646	0.468706	-0.12459	0.468907	0.780851	5.04062	6.23597	5.30603	6.44069	8.07892	9.12425	9.06973	11.6444	7.78876	7.59868	9.56097	11.5928	8.74942	7.37564	7.06931	10.2609	9.18701	6.09536	8.79399	8.44129	6.98368	10.3464	6.72507	7.86304	8.77908	9.19839	8.29773
AT1G02920	glutathione S-transferase 7 (GSTF7)%3B FUNCTIONS IN: glutathione transferase activity%2C copper ion binding%2C cobalt ion binding%2C glutathione binding%3B INVOLVED IN: defense response to fungus%2C incompatible interaction%2C response to cadmium ion%2C response to salt stress%2C defense response to bacterium%2C toxin catabolic process%3B LOCATED IN: nucleus%2C vacuole%2C cytoplasm%3B EXPRESSED I…	GSTF7	-1.81415	1.05989e-11	5.21178e-10	0.222523	0.575037	0.999831	0.0812318	0.875379	0.99949	-0.0426363	0.938716	0.980062	0.10291	0.728414	0.894515	0.393699	0.398577	0.729612	24.5102	39.536	21.5441	35.7286	96.4837	113.508	62.7877	156.644	80.9709	128.099	89.7462	202.816	79.7058	56.7034	92.4516	227.129	147.859	31.2097	163.947	76.1843	76.0723	179.328	82.2507	126.239	91.5317	112.42	223.518
AT1G02930	glutathione S-transferase 6 (GSTF6)%3B FUNCTIONS IN: glutathione transferase activity%2C copper ion binding%2C cobalt ion binding%2C glutathione binding%3B INVOLVED IN: in 7 processes%3B LOCATED IN: mitochondrion%2C cell wall%2C vacuole%2C cytoplasm%3B EXPRESSED IN: fruit%2C root%2C cultured cell%2C leaf%3B EXPRESSED DURING: seedling growth%2C seed development stages%3B CONTAINS InterPro DOMAIN/s…	GSTF6	-2.10972	4.00885e-13	2.49103e-11	0.167771	0.616751	0.999831	0.244039	0.60257	0.99949	0.0244391	0.959219	0.987304	0.129456	0.760636	0.909905	0.444453	0.267486	0.610297	22.119	47.7111	22.4065	44.0707	131.882	156.694	92.7061	211.026	107.355	172.008	139.253	247.514	133.414	90.7423	143.848	335.949	226.838	62.8731	213.23	102.767	79.3403	242.985	121.968	207.627	153.828	158.997	297.83
AT1G03060	SPIRRIG (SPI)%3B FUNCTIONS IN: binding%3B INVOLVED IN: signal transduction%2C multidimensional cell growth%2C vacuole organization%2C trichome morphogenesis%3B LOCATED IN: cellular_component unknown%3B EXPRESSED IN: 23 plant structures%3B EXPRESSED DURING: 15 growth stages%3B CONTAINS InterPro DOMAIN/s: WD40 repeat 2 (InterPro:IPR019782)%2C Beige/BEACH (InterPro:IPR000409)%2C WD40 repeat%2C conse…	SPI	-0.394145	0.204239	0.439082	-0.172484	0.454719	0.999831	0.389181	0.110702	0.849579	0.738779	9.80887e-05	0.00347393	0.882303	0.0017146	0.0242038	0.829132	5.00161e-05	0.00128361	1.5304	4.97505	3.64827	2.06911	3.09859	3.73966	5.3856	3.94515	3.24714	4.39478	4.62354	2.13623	3.09835	5.5754	6.00956	6.53386	7.71917	7.00802	7.06098	5.33323	3.4834	9.30058	7.01377	10.1547	5.40416	8.26206	8.09124
AT1G03210	Phenazine biosynthesis PhzC/PhzF protein%3B FUNCTIONS IN: catalytic activity%3B INVOLVED IN: biosynthetic process%3B LOCATED IN: endomembrane system%3B EXPRESSED IN: 24 plant structures%3B EXPRESSED DURING: 15 growth stages%3B CONTAINS InterPro DOMAIN/s: Phenazine biosynthesis PhzC/PhzF protein (InterPro:IPR003719)%3B BEST Arabidopsis thaliana protein match is: Phenazine biosynthesis PhzC/PhzF pr…		-1.77933	1.70329e-24	4.27482e-22	0.0703613	0.576939	0.999831	0.0419506	0.874475	0.99949	-0.216174	0.479156	0.771886	0.114374	0.591337	0.825282	0.452881	0.00531273	0.0523032	6.48842	5.77234	4.53147	5.1711	21.326	18.46	18.8849	17.1123	19.4854	21.5574	18.8001	19.9507	20.3917	11.4065	16.0996	30.4508	24.7084	8.80038	21.7859	10.2849	17.911	30.554	14.9258	19.0733	21.7072	26.2938	30.6442
AT1G03220	Eukaryotic aspartyl protease family protein%3B FUNCTIONS IN: aspartic-type endopeptidase activity%3B INVOLVED IN: response to salt stress%3B LOCATED IN: cell wall%2C plasma membrane%2C membrane%2C plant-type cell wall%3B EXPRESSED IN: 6 plant structures%3B CONTAINS InterPro DOMAIN/s: Peptidase aspartic (InterPro:IPR021109)%2C Peptidase aspartic%2C catalytic (InterPro:IPR009007)%2C Peptidase A1 (I…		-0.35907	0.154137	0.368103	-0.0882123	0.836451	0.999831	0.744092	0.335265	0.984411	-0.926382	0.000205755	0.00596814	-0.699247	0.00223792	0.0288864	-0.757196	0.00461272	0.0472144	11.5605	14.219	14.2278	7.14041	17.4339	15.0547	9.56854	18.7749	9.81148	10.9942	9.34874	27.0177	8.63123	13.0291	8.66103	72.0937	6.11536	11.1625	7.75022	7.12443	8.16122	9.11616	12.4484	7.95788	12.9005	8.03113	6.26982
AT1G03230	Eukaryotic aspartyl protease family protein%3B FUNCTIONS IN: aspartic-type endopeptidase activity%3B INVOLVED IN: response to salt stress%3B LOCATED IN: cell wall%2C plant-type cell wall%3B EXPRESSED IN: stem%2C root%3B CONTAINS InterPro DOMAIN/s: Peptidase aspartic (InterPro:IPR021109)%2C Peptidase aspartic%2C catalytic (InterPro:IPR009007)%2C Peptidase A1 (InterPro:IPR001461)%3B BEST Arabidopsi…		-0.931887	2.0116e-06	3.56317e-05	-0.153937	0.312667	0.999831	-0.325794	0.197322	0.950258	-0.336584	0.138287	0.429836	-0.0184454	0.914814	0.970552	-0.144335	0.405402	0.73521	3.85782	5.79439	4.24553	3.43561	9.4025	8.54568	8.14561	7.20757	7.31723	8.80147	6.59273	7.32094	4.90959	4.7578	6.75118	10.2697	6.88412	6.31876	9.153	4.16507	6.99201	10.1889	7.17461	8.68127	6.57844	7.89572	8.37388
AT1G03290	unknown protein%3B BEST Arabidopsis thaliana protein match is: unknown protein (TAIR:AT4G02880.2)%3B Has 13587 Blast hits to 10183 proteins in 1114 species: Archae - 257%3B Bacteria - 2402%3B Metazoa - 5637%3B Fungi - 960%3B Plants - 675%3B Viruses - 54%3B Other Eukaryotes - 3602 (source: NCBI BLink).		-1.55992	1.57176e-29	7.78825e-27	0.00318558	0.974403	0.999831	0.161051	0.358639	0.99209	0.032166	0.893182	0.965567	0.277123	0.088785	0.322592	0.48931	4.02327e-05	0.00106071	4.22738	5.38691	4.15113	3.62896	12.1512	12.8887	12.9331	13.6832	11.3073	13.2539	13.3509	13.818	14.5033	10.4186	14.0854	18.9068	16.7874	8.59038	18.3098	9.39714	12.7434	20.018	12.7714	17.3361	16.3423	18.0945	20.4558
AT1G03370	C2 calcium/lipid-binding and GRAM domain containing protein%3B CONTAINS InterPro DOMAIN/s: C2 membrane targeting protein (InterPro:IPR018029)%2C C2 calcium/lipid-binding domain%2C CaLB (InterPro:IPR008973)%2C GRAM (InterPro:IPR004182)%2C C2 region (InterPro:IPR020477)%2C C2 calcium-dependent membrane targeting (InterPro:IPR000008)%3B BEST Arabidopsis thaliana protein match is: C2 calcium/lipid-bi…		-1.36274	3.32144e-17	3.29163e-15	-0.0570423	0.626607	0.999831	0.252822	0.232143	0.969428	0.221522	0.399456	0.71613	0.508326	0.00414578	0.0440292	0.640056	5.02365e-07	2.46401e-05	4.69231	6.22119	4.28651	3.92144	12.58	10.7774	13.034	13.1191	11.7812	13.4803	12.0661	10.4619	13.3538	9.97696	14.7561	21.0885	19.2537	9.35702	20.1552	9.26261	13.1889	20.5024	14.8933	22.1426	17.4043	19.7447	21.2872
AT1G03400	2-oxoglutarate (2OG) and Fe(II)-dependent oxygenase superfamily protein%3B CONTAINS InterPro DOMAIN/s: Oxoglutarate/iron-dependent oxygenase (InterPro:IPR005123)%3B BEST Arabidopsis thaliana protein match is: 2-oxoglutarate (2OG) and Fe(II)-dependent oxygenase superfamily protein (TAIR:AT1G03410.1)%3B Has 8186 Blast hits to 8162 proteins in 1002 species: Archae - 0%3B Bacteria - 1123%3B Metazoa -…		-1.82512	7.00862e-38	1.50491e-34	0.0741867	0.43541	0.999831	0.0322068	0.854231	0.99949	-0.0552276	0.825788	0.94162	0.292375	0.0168643	0.114846	0.377082	0.00095169	0.0141909	9.07773	11.952	9.38273	7.9315	35.4087	33.3557	33.4955	34.6116	32.6013	37.5188	38.3199	35.8895	37.8073	24.7503	33.6021	44.2471	42.7025	21.2414	46.242	22.2112	36.3322	48.0979	38.6911	45.1975	44.7806	40.7786	49.0348
AT1G03430	histidine-containing phosphotransfer factor 5 (AHP5)%3B CONTAINS InterPro DOMAIN/s: Signal transduction histidine kinase%2C phosphotransfer (Hpt) domain (InterPro:IPR008207)%3B BEST Arabidopsis thaliana protein match is: histidine-containing phosphotransmitter 2 (TAIR:AT3G29350.1)%3B Has 311 Blast hits to 310 proteins in 49 species: Archae - 2%3B Bacteria - 33%3B Metazoa - 0%3B Fungi - 8%3B Plant…	AHP5	-0.593161	0.000416858	0.00371133	0.120447	0.376696	0.999831	0.0667003	0.693358	0.99949	-0.0702565	0.726699	0.903079	0.0891941	0.519409	0.781158	0.377949	0.00726161	0.0657127	14.9946	9.70195	11.8201	13.7135	16.1323	20.0713	18.9616	21.0285	19.7322	19.6432	18.9193	24.1059	24.98	18.1487	16.5403	20.2493	20.6088	12.7275	23.5764	15.9378	20.8079	22.1894	18.1033	20.1684	24.8516	24.5082	25.4893
AT1G03740	Protein kinase superfamily protein%3B FUNCTIONS IN: protein serine/threonine kinase activity%2C protein kinase activity%2C kinase activity%2C ATP binding%3B INVOLVED IN: protein amino acid phosphorylation%2C N-terminal protein myristoylation%3B EXPRESSED IN: 24 plant structures%3B EXPRESSED DURING: 13 growth stages%3B CONTAINS InterPro DOMAIN/s: Protein kinase%2C ATP binding site (InterPro:IPR017…		-1.07859	1.85707e-13	1.20835e-11	-0.0701163	0.610469	0.999831	-0.225185	0.14361	0.910829	-0.430909	0.0354349	0.202736	-0.182793	0.277003	0.589668	-0.0138558	0.926999	0.979188	11.1495	13.0665	12.4861	11.504	22.352	24.3533	23.2614	32.501	23.0581	25.1473	21.8912	27.4479	21.5747	20.7509	20.13	25.3384	18.7788	15.7417	26.5978	15.2415	18.8707	27.9571	20.7724	23.0913	24.433	27.3106	25.0595
AT1G03850	Glutaredoxin family protein%3B FUNCTIONS IN: electron carrier activity%2C protein disulfide oxidoreductase activity%3B INVOLVED IN: response to cytokinin stimulus%3B EXPRESSED IN: 14 plant structures%3B EXPRESSED DURING: 9 growth stages%3B CONTAINS InterPro DOMAIN/s: Glutaredoxin-like%2C plant II (InterPro:IPR011905)%2C Thioredoxin fold (InterPro:IPR012335)%2C Glutaredoxin (InterPro:IPR002109)%2C…	GRXS13	-3.13831	0.000114077	0.00122953	0.353263	0.547464	0.999831	2.74007	2.88213e-09	1.27065e-06	1.8523	0.000228049	0.00638879	2.41016	0.000261791	0.00604279	2.89918	3.1097e-06	0.000122144	0.0758535	0.556995	0	0.0755665	1.33456	1.68918	0.384387	3.04173	0.965658	1.42772	0.968542	4.68959	10.776	5.04625	13.1811	13.9128	7.87367	2.38833	7.94337	5.03984	4.98304	14.9537	4.57064	9.87338	9.33273	13.9058	13.0402
AT1G04120	multidrug resistance-associated protein 5 (MRP5)%3B FUNCTIONS IN: ATPase activity%2C coupled to transmembrane movement of substances%2C sulfonylurea receptor activity%3B INVOLVED IN: response to salt stress%2C cellular potassium ion homeostasis%3B LOCATED IN: vacuolar membrane%2C plasma membrane%2C plant-type vacuole%3B EXPRESSED IN: 25 plant structures%3B EXPRESSED DURING: 14 growth stages%3B CO…	ABCC5	-0.152832	0.345281	0.594649	-0.135753	0.242011	0.999831	0.323488	0.10639	0.839814	0.457389	0.00214142	0.0327618	0.605144	0.000788461	0.0138067	0.476194	0.000140486	0.0030642	4.29829	6.94446	6.14114	5.36706	6.15941	5.76231	6.99769	6.53181	5.40594	6.31962	6.14641	5.39024	5.52606	6.78911	9.34984	10.2702	10.2302	8.16507	9.70776	7.02307	6.5791	10.3726	9.87466	12.0575	8.34755	9.23282	9.23469
AT1G04240	SHORT HYPOCOTYL 2 (SHY2)%3B FUNCTIONS IN: sequence-specific DNA binding transcription factor activity%3B INVOLVED IN: response to auxin stimulus%2C response to cyclopentenone%2C response to brassinosteroid stimulus%3B LOCATED IN: nucleus%3B EXPRESSED IN: 22 plant structures%3B EXPRESSED DURING: 13 growth stages%3B CONTAINS InterPro DOMAIN/s: Aux/IAA-ARF-dimerisation (InterPro:IPR011525)%2C AUX/IA…	SHY2	0.5583	0.00498564	0.0296545	0.0487748	0.812777	0.999831	-0.179982	0.595952	0.99949	-0.429669	0.14683	0.443574	-0.639717	0.00665457	0.0613243	-0.987267	2.69366e-05	0.000746843	18.0696	11.7729	17.2519	12.7777	10.5431	11.5594	11.1734	7.52088	10.9541	12.8659	11.5018	7.30887	8.78318	12.8797	10.9959	3.34854	4.34773	11.1756	5.36852	9.55427	6.40663	5.94263	9.45142	4.64424	6.69365	4.90351	3.96225
AT1G04250	AUXIN RESISTANT 3 (AXR3)%3B CONTAINS InterPro DOMAIN/s: Aux/IAA-ARF-dimerisation (InterPro:IPR011525)%2C AUX/IAA protein (InterPro:IPR003311)%3B BEST Arabidopsis thaliana protein match is: indole-3-acetic acid inducible 14 (TAIR:AT4G14550.1)%3B Has 1763 Blast hits to 1762 proteins in 78 species: Archae - 0%3B Bacteria - 0%3B Metazoa - 0%3B Fungi - 0%3B Plants - 1762%3B Viruses - 0%3B Other Eukary…	AXR3	1.19783	5.99442e-05	0.000709383	-0.00791323	0.979241	0.999831	-0.979048	0.00312919	0.136715	-1.04401	0.00533991	0.0608003	-1.03351	0.00223138	0.0288361	-1.41533	5.644e-05	0.00141283	13.3622	6.0182	11.0517	11.9888	4.38065	5.70537	5.95819	2.49609	4.9307	6.57745	4.15062	3.0079	2.84008	2.72821	2.33172	1.52228	0.994039	3.31005	2.1119	2.6373	3.01092	2.49731	2.40788	1.2465	1.97896	1.9219	1.35886
AT1G04280	P-loop containing nucleoside triphosphate hydrolases superfamily protein%3B FUNCTIONS IN: ATP binding%3B INVOLVED IN: cell killing%3B LOCATED IN: membrane%3B EXPRESSED IN: leaf%3B CONTAINS InterPro DOMAIN/s: Zeta toxin (InterPro:IPR010488)%3B BEST Arabidopsis thaliana protein match is: P-loop containing nucleoside triphosphate hydrolases superfamily protein (TAIR:AT1G06750.2)%3B Has 195 Blast hit…		-1.06359	4.31218e-09	1.40765e-07	0.211518	0.226418	0.999831	0.180309	0.324792	0.984411	-0.216367	0.297496	0.629182	0.0226219	0.899694	0.964843	0.246199	0.18566	0.513288	3.74511	3.75733	2.94335	2.68975	7.04154	6.99916	5.77441	7.85822	7.20704	7.54949	6.62618	10.4211	8.038	7.60055	6.02665	9.71101	6.38927	4.29626	8.01252	5.19972	6.87442	9.03683	5.68538	6.61306	6.39631	9.0338	9.40263
AT1G04520	plasmodesmata-located protein 2 (PDLP2)%3B FUNCTIONS IN: molecular_function unknown%3B INVOLVED IN: N-terminal protein myristoylation%2C plasmodesmata-mediated intercellular transport%3B LOCATED IN: plasmodesma%3B EXPRESSED IN: 17 plant structures%3B EXPRESSED DURING: 12 growth stages%3B CONTAINS InterPro DOMAIN/s: Protein of unknown function DUF26 (InterPro:IPR002902)%3B BEST Arabidopsis thalian…	PDLP2	0.979449	0.00191149	0.0135508	0.0509731	0.875036	0.999831	0.339099	0.346502	0.988642	0.694545	0.0227571	0.154316	0.638361	0.068182	0.277283	-0.0920721	0.792823	0.933145	4.04059	6.13866	3.44361	6.45436	2.74321	2.29333	3.76564	1.39679	3.17798	2.89854	3.03922	1.67082	3.97321	2.0174	4.49435	2.55556	3.33754	4.9719	3.40904	4.9641	5.05467	1.87936	4.50871	4.53395	3.05645	2.21818	1.99607
AT1G04530	Tetratricopeptide repeat (TPR)-like superfamily protein%3B FUNCTIONS IN: binding%3B EXPRESSED IN: 22 plant structures%3B EXPRESSED DURING: 13 growth stages%3B CONTAINS InterPro DOMAIN/s: Tetratricopeptide-like helical (InterPro:IPR011990)%2C Tetratricopeptide repeat-containing (InterPro:IPR013026)%3B BEST Arabidopsis thaliana protein match is: Tetratricopeptide repeat (TPR)-like superfamily prote…	TPR4	-0.648275	1.03502e-08	3.08937e-07	0.238924	0.0186991	0.999831	0.235153	0.265826	0.977291	0.191742	0.362544	0.68489	0.435674	0.00277356	0.0335	0.510605	0.00144021	0.0193651	23.1663	21.1322	20.2588	19.649	31.4268	31.8047	32.953	36.5981	36.2944	37.2306	41.0581	41.9719	42.9134	25.9341	33.7328	54.1437	48.5347	27.2496	48.1531	28.454	48.8747	48.4458	33.9335	48.9523	38.9917	44.1511	60.109
AT1G04680	Pectin lyase-like superfamily protein%3B FUNCTIONS IN: lyase activity%2C pectate lyase activity%3B INVOLVED IN: biological_process unknown%3B LOCATED IN: membrane%3B EXPRESSED IN: 23 plant structures%3B EXPRESSED DURING: 13 growth stages%3B CONTAINS InterPro DOMAIN/s: Pectin lyase fold/virulence factor (InterPro:IPR011050)%2C AmbAllergen (InterPro:IPR018082)%2C Pectate lyase/Amb allergen (InterPr…		0.345578	0.140029	0.346486	-0.095717	0.68493	0.999831	0.28637	0.277509	0.979368	0.722796	0.00665341	0.0701874	0.659101	0.00300526	0.035147	0.171373	0.480781	0.789054	18.0242	20.2205	15.4181	22.7338	18.0592	12.0424	20.7424	9.56302	16.6056	15.7671	14.4681	9.99959	17.4335	12.7457	21.9904	21.7751	24.7754	34.1282	17.9496	23.395	25.0621	20.4514	24.9935	25.329	16.9899	14.3399	20.2238
AT1G04770	Tetratricopeptide repeat (TPR)-like superfamily protein%3B FUNCTIONS IN: binding%3B INVOLVED IN: biological_process unknown%3B EXPRESSED IN: 23 plant structures%3B EXPRESSED DURING: 13 growth stages%3B CONTAINS InterPro DOMAIN/s: Tetratricopeptide TPR-1 (InterPro:IPR001440)%2C Tetratricopeptide-like helical (InterPro:IPR011990)%2C Tetratricopeptide repeat-containing (InterPro:IPR013026)%2C Tetrat…		-0.629474	0.0041296	0.0255817	0.178245	0.352112	0.999831	0.326401	0.110391	0.84939	0.228423	0.30377	0.634905	0.179264	0.351285	0.654887	0.0749477	0.779424	0.928658	2.80924	3.43806	3.17744	3.9859	4.7072	5.85201	5.46424	4.86446	5.41867	5.05987	6.79356	6.30653	6.00269	6.19629	8.2379	5.83471	7.90179	5.36071	4.49898	6.8037	6.09315	5.8296	6.55437	5.32723	4.22203	7.96732	4.44269
AT1G04800	glycine-rich protein%3B FUNCTIONS IN: molecular_function unknown%3B INVOLVED IN: N-terminal protein myristoylation%3B LOCATED IN: endomembrane system%3B EXPRESSED IN: 17 plant structures%3B EXPRESSED DURING: 12 growth stages%3B Has 109132 Blast hits to 26905 proteins in 1855 species: Archae - 173%3B Bacteria - 37969%3B Metazoa - 32319%3B Fungi - 6881%3B Plants - 10265%3B Viruses - 1569%3B Other E…		0.668246	0.0359742	0.136074	0.0946291	0.761752	0.999831	0.426807	0.2015	0.950258	0.978051	0.000229207	0.00640679	0.746789	0.00630983	0.0590149	-0.0349691	0.917986	0.976759	5.74729	11.1368	4.93888	10.7089	6.42016	3.70974	6.47207	3.94781	7.45212	5.90433	6.11539	2.89295	5.62861	3.83179	8.85968	9.55517	12.9598	11.6171	8.74972	7.58391	6.78308	8.17187	7.36323	12.3438	4.46648	3.18344	7.62374
AT1G04980	PDI-like 2-2 (PDIL2-2)%3B CONTAINS InterPro DOMAIN/s: Thioredoxin fold (InterPro:IPR012335)%2C Disulphide isomerase (InterPro:IPR005788)%2C Thioredoxin domain (InterPro:IPR013766)%2C Thioredoxin%2C conserved site (InterPro:IPR017937)%2C Thioredoxin-like subdomain (InterPro:IPR006662)%2C Thioredoxin-like (InterPro:IPR017936)%2C Thioredoxin-like fold (InterPro:IPR012336)%3B BEST Arabidopsis thalian…	PDIL2-2	-0.313322	0.26321	0.509622	0.157975	0.479269	0.999831	0.878533	0.0327815	0.53782	0.870217	0.0246541	0.162295	1.60501	0.00410102	0.0436982	1.46313	0.000275076	0.00526321	1.44254	3.06944	2.712	2.67819	3.13129	2.79337	2.49206	4.00977	3.19984	3.76743	3.83732	3.11025	2.9917	3.38706	4.63951	11.9	10.0784	2.20217	6.22474	4.29344	3.08595	14.6273	4.90215	15.3736	4.19008	5.12454	16.6401
AT1G05190	embryo defective 2394 (emb2394)%3B FUNCTIONS IN: structural constituent of ribosome%2C rRNA binding%3B INVOLVED IN: translation%2C embryo development ending in seed dormancy%3B LOCATED IN: chloroplast stroma%2C chloroplast%2C large ribosomal subunit%2C membrane%2C chloroplast envelope%3B EXPRESSED IN: 24 plant structures%3B EXPRESSED DURING: 13 growth stages%3B CONTAINS InterPro DOMAIN/s: Ribosom…	emb2394	0.608818	1.82495e-08	5.23253e-07	0.15271	0.0973797	0.999831	0.219536	0.180063	0.942322	0.300778	0.00686667	0.0714959	0.27762	0.10796	0.358931	0.0848873	0.44964	0.767602	360.883	312.441	329.643	369.153	226.284	233.512	248.579	196.324	254.537	243.968	259.834	249.099	328.495	237.681	283.42	205.313	250.474	281.504	281.536	306.043	376.889	220.35	252.06	251.305	259.786	234.008	232.429
AT1G05300	zinc transporter 5 precursor (ZIP5)%3B FUNCTIONS IN: cation transmembrane transporter activity%2C metal ion transmembrane transporter activity%3B INVOLVED IN: response to zinc ion%2C cation transport%3B LOCATED IN: endomembrane system%2C integral to membrane%2C membrane%3B EXPRESSED IN: 10 plant structures%3B EXPRESSED DURING: LP.06 six leaves visible%2C LP.04 four leaves visible%2C 4 anthesis%2C…	ZIP5	-0.164573	0.341384	0.590672	0.0379996	0.809412	0.999831	0.34247	0.0373902	0.570003	0.421688	0.00377256	0.0481881	0.597375	0.000352683	0.00765547	0.723284	5.1149e-05	0.00130748	4.9684	3.7773	4.05017	3.7997	4.66712	4.42176	4.5777	5.03115	4.41902	5.3196	5.01962	4.52033	5.93265	5.57756	6.8931	5.37763	6.26123	6.21528	6.13956	6.52391	5.60959	7.75869	7.72802	7.328	7.89785	8.86133	6.57344
AT1G05385	LOW PSII ACCUMULATION 19 (LPA19)%3B FUNCTIONS IN: molecular_function unknown%3B INVOLVED IN: photosystem II assembly%3B LOCATED IN: chloroplast thylakoid lumen%2C chloroplast%3B EXPRESSED IN: 24 plant structures%3B EXPRESSED DURING: 15 growth stages%3B Has 214 Blast hits to 214 proteins in 55 species: Archae - 0%3B Bacteria - 73%3B Metazoa - 0%3B Fungi - 0%3B Plants - 72%3B Viruses - 0%3B Other E…	LPA19	0.617752	2.25251e-05	0.000305065	0.0710686	0.594733	0.999831	-0.103094	0.593792	0.99949	0.0248176	0.852673	0.951904	-0.0218254	0.909239	0.968791	-0.0403697	0.812503	0.940611	30.4378	23.8662	30.4567	33.1462	19.3064	19.2094	20.7115	17.913	21.0479	17.8231	20.0618	22.002	20.3177	19.0001	20.6443	12.015	17.5881	20.0468	21.1057	20.1724	25.7359	13.9368	17.7384	18.8162	21.8611	19.4996	15.3843
AT1G05570	callose synthase 1 (CALS1)%3B FUNCTIONS IN: transferase activity%2C transferring glycosyl groups%2C 1%2C3-beta-glucan synthase activity%3B INVOLVED IN: 1%2C3-beta-glucan biosynthetic process%3B LOCATED IN: 1%2C3-beta-glucan synthase complex%2C plasma membrane%2C cell plate%3B EXPRESSED IN: 23 plant structures%3B EXPRESSED DURING: 13 growth stages%3B CONTAINS InterPro DOMAIN/s: Glycosyl transferas…	CALS1	-1.57385	2.37186e-12	1.29116e-10	-0.0902575	0.471137	0.999831	0.474394	0.0138412	0.34638	0.572866	0.0073409	0.074419	0.83388	0.000782162	0.0137212	0.9991	2.58474e-09	2.18122e-07	2.54455	4.77272	2.67852	2.23577	8.20957	8.11021	9.85105	10.5047	7.89718	9.69145	9.04749	7.8927	9.68577	11.5409	12.2518	17.5914	17.2887	9.81981	17.2467	10.4704	9.14284	22.5644	13.0857	20.9148	14.0791	20.4036	21.0247
AT1G05630	5PTASE13%3B CONTAINS InterPro DOMAIN/s: WD40 repeat-like-containing domain (InterPro:IPR011046)%2C Inositol polyphosphate related phosphatase (InterPro:IPR000300)%2C WD40 repeat (InterPro:IPR001680)%2C WD40/YVTN repeat-like-containing domain (InterPro:IPR015943)%2C Endonuclease/exonuclease/phosphatase (InterPro:IPR005135)%3B BEST Arabidopsis thaliana protein match is: endonuclease/exonuclease/pho…	5PTASE13	-2.15519	3.12317e-24	7.54441e-22	-0.0837473	0.565057	0.999831	0.273399	0.337709	0.984411	0.335624	0.317045	0.648007	0.80041	1.7434e-07	1.57945e-05	0.914115	6.2296e-10	5.78784e-08	1.31305	2.48424	1.40569	1.228	6.73521	7.3425	7.6497	7.19956	6.93653	8.362	6.78616	5.38429	7.53039	4.76087	7.91887	14.8744	13.4531	5.79362	13.4539	3.99954	10.1419	12.484	12.0503	15.8749	12.9835	11.7901	16.5076
AT1G05870	Protein of unknown function (DUF1685)%3B FUNCTIONS IN: molecular_function unknown%3B INVOLVED IN: N-terminal protein myristoylation%3B LOCATED IN: cellular_component unknown%3B CONTAINS InterPro DOMAIN/s: Protein of unknown function DUF1685 (InterPro:IPR012881)%3B BEST Arabidopsis thaliana protein match is: Protein of unknown function (DUF1685) (TAIR:AT2G31560.2)%3B Has 270 Blast hits to 270 prot…		0.124694	0.576831	0.779891	0.0274862	0.889804	0.999831	-0.251141	0.243075	0.974014	-0.600065	0.00874767	0.0838616	-0.754389	0.00135838	0.0205621	-0.568648	0.0113437	0.0900694	7.36408	4.18967	3.92929	5.8811	5.09891	5.12654	4.93454	4.51492	6.32741	4.3409	5.76348	3.89239	4.54389	5.28726	3.48301	3.17259	2.42975	3.89637	2.4421	4.27807	3.99809	2.58903	3.25973	1.92967	4.06326	3.40586	2.55339
AT1G06160	octadecanoid-responsive Arabidopsis AP2/ERF 59 (ORA59)%3B CONTAINS InterPro DOMAIN/s: DNA-binding%2C integrase-type (InterPro:IPR016177)%2C Pathogenesis-related transcriptional factor/ERF%2C DNA-binding (InterPro:IPR001471)%3B BEST Arabidopsis thaliana protein match is: ethylene-responsive element binding factor 15 (TAIR:AT2G31230.1)%3B Has 6527 Blast hits to 6261 proteins in 388 species: Archae …	ORA59	-1.46388	7.10479e-06	0.000108968	0.283999	0.409112	0.999831	-1.17117	0.000808328	0.0520167	-1.90898	7.57144e-06	0.000488612	-1.58993	0.000121295	0.00335816	-2.08156	4.93916e-08	3.17107e-06	4.02596	3.32581	3.35062	3.20858	7.33623	12.571	4.76036	14.0252	13.1335	10.9677	5.67606	17.0584	4.69661	5.43542	3.97972	3.01202	1.20548	4.75356	2.1671	2.2291	6.11851	2.61078	2.58312	1.59562	2.87988	1.5538	2.47185
AT1G06640	2-oxoglutarate (2OG) and Fe(II)-dependent oxygenase superfamily protein%3B CONTAINS InterPro DOMAIN/s: Oxoglutarate/iron-dependent oxygenase (InterPro:IPR005123)%3B BEST Arabidopsis thaliana protein match is: 2-oxoglutarate (2OG) and Fe(II)-dependent oxygenase superfamily protein (TAIR:AT1G06650.2)%3B Has 8123 Blast hits to 8085 proteins in 990 species: Archae - 0%3B Bacteria - 1087%3B Metazoa - …		-0.279763	0.294749	0.5451	-0.626975	0.00676859	0.999831	-1.05343	2.00637e-05	0.00259837	-1.20176	2.2661e-05	0.00112936	-1.2574	2.19747e-07	1.93628e-05	-1.19703	6.64319e-07	3.13121e-05	31.0547	16.9381	16.6637	17.8665	24.7525	24.7212	14.9875	36.2423	16.4727	15.2884	12.3537	21.0034	11.4519	14.0365	9.72355	13.3492	9.13842	9.11414	9.05321	16.6331	10.782	13.2216	9.79539	8.54528	10.7132	12.4772	10.0454
AT1G07000	exocyst subunit exo70 family protein B2 (EXO70B2)%3B INVOLVED IN: exocytosis%2C vesicle docking involved in exocytosis%3B LOCATED IN: cytosol%2C nucleus%2C plasma membrane%2C exocyst%3B EXPRESSED IN: 19 plant structures%3B EXPRESSED DURING: 12 growth stages%3B CONTAINS InterPro DOMAIN/s: Exo70 exocyst complex subunit (InterPro:IPR004140)%3B BEST Arabidopsis thaliana protein match is: exocyst subu…	EXO70B2	-2.38648	4.1698e-18	4.71236e-16	-0.0620833	0.62697	0.999831	0.17593	0.4521	0.99949	-0.144074	0.594714	0.840246	0.324571	0.0433471	0.210963	0.397927	0.0111369	0.0891021	6.29127	4.31995	2.5677	2.1051	20.3995	21.1568	16.6706	22.1468	18.3925	21.5516	16.7611	20.2207	21.912	13.9073	22.2875	32.9628	24.6376	11.1897	25.2399	12.0236	21.0955	30.6951	21.6499	27.6091	23.6353	24.3272	32.1892
AT1G07090	LIGHT SENSITIVE HYPOCOTYLS 6 (LSH6)%3B CONTAINS InterPro DOMAIN/s: Protein of unknown function DUF640 (InterPro:IPR006936)%3B BEST Arabidopsis thaliana protein match is: Protein of unknown function (DUF640) (TAIR:AT5G58500.1)%3B Has 311 Blast hits to 311 proteins in 18 species: Archae - 0%3B Bacteria - 0%3B Metazoa - 14%3B Fungi - 0%3B Plants - 297%3B Viruses - 0%3B Other Eukaryotes - 0 (source: …	LSH6	-0.711105	1.67442e-05	0.000234479	0.0678856	0.666391	0.999831	-0.271581	0.0926474	0.812742	-0.484725	0.00390845	0.0492551	-0.727059	1.70133e-05	0.000718394	-0.503776	0.00902796	0.0772433	10.7798	11.3841	9.23754	11.3164	17.383	16.8341	15.4677	20.8002	19.1831	15.846	16.7737	21.6221	12.7408	14.3337	15.5588	15.7773	10.7592	12.5303	12.2517	14.9563	10.2286	11.9065	9.1832	11.3156	12.1608	10.2892	15.1823
AT1G07135	glycine-rich protein%3B Has 22251 Blast hits to 8348 proteins in 789 species: Archae - 21%3B Bacteria - 7328%3B Metazoa - 6126%3B Fungi - 1280%3B Plants - 3980%3B Viruses - 524%3B Other Eukaryotes - 2992 (source: NCBI BLink).		0.143851	0.790513	0.903463	0.0964336	0.649224	0.999831	0.0461751	0.846145	0.99949	-0.680663	0.00311663	0.0426305	-0.0390038	0.837172	0.941813	-0.317779	0.122494	0.410258	30.2153	6.96113	8.74355	7.31539	12.8086	14.9189	10.2687	10.3786	14.5588	16.4568	11.7843	9.36716	8.73804	10.8349	13.6533	16.8503	8.05002	9.22302	4.94821	8.11417	13.8097	11.4911	11.5521	10.4461	10.1037	9.75661	9.48518
AT1G07220	FUNCTIONS IN: molecular_function unknown%3B INVOLVED IN: biological_process unknown%3B LOCATED IN: mitochondrion%3B EXPRESSED IN: 22 plant structures%3B EXPRESSED DURING: 13 growth stages%3B CONTAINS InterPro DOMAIN/s: Lipopolysaccharide-modifying protein (InterPro:IPR006598)%2C Protein of unknown function DUF821%2C CAP10-like (InterPro:IPR008539)%3B BEST Arabidopsis thaliana protein match is: Ar…		-0.775367	2.85018e-05	0.000373169	0.141755	0.381617	0.999831	0.378531	0.0779031	0.775402	0.328707	0.180221	0.491954	0.608784	0.00210122	0.0278102	0.781293	8.39288e-07	3.80659e-05	4.22135	5.01127	3.80423	3.42038	7.82785	6.48499	6.22735	7.84315	7.16536	8.58667	6.52797	8.87939	9.80532	6.34348	8.78497	12.1166	11.6848	6.37986	11.5679	6.17856	8.00208	13.7823	9.35803	12.3043	11.7028	12.7079	12.4983
AT1G07430	highly ABA-induced PP2C gene 2 (HAI2)%3B FUNCTIONS IN: protein serine/threonine phosphatase activity%2C catalytic activity%3B INVOLVED IN: protein amino acid dephosphorylation%3B LOCATED IN: protein serine/threonine phosphatase complex%3B EXPRESSED IN: 17 plant structures%3B EXPRESSED DURING: 9 growth stages%3B CONTAINS InterPro DOMAIN/s: Protein phosphatase 2C%2C manganese/magnesium aspartate bi…	HAI2	0.491982	0.06311	0.202555	-0.0544045	0.786378	0.999831	0.125348	0.742413	0.99949	-1.02029	1.41758e-05	0.000794793	-1.15974	3.02479e-05	0.00115812	-1.15436	0.00100634	0.0148568	6.88173	4.94801	5.26453	10.1693	4.80464	6.10775	5.23097	3.3345	4.80629	4.48805	5.24779	4.34017	2.97337	5.8798	2.68527	9.74352	2.34676	2.52792	2.07665	2.70586	3.14883	1.90409	2.3037	1.4355	3.66467	1.88132	1.05631
AT1G07590	Tetratricopeptide repeat (TPR)-like superfamily protein%3B INVOLVED IN: response to cadmium ion%3B LOCATED IN: mitochondrion%3B EXPRESSED IN: 12 plant structures%3B EXPRESSED DURING: 4 anthesis%2C F mature embryo stage%2C petal differentiation and expansion stage%2C E expanded cotyledon stage%2C D bilateral stage%3B CONTAINS InterPro DOMAIN/s: Pentatricopeptide repeat (InterPro:IPR002885)%3B BEST…		0.826021	0.00160902	0.0117293	0.180242	0.354051	0.999831	0.19616	0.373645	0.995951	-0.675384	1.18214e-06	0.000109825	-0.294776	0.297203	0.607994	-0.366442	0.0553403	0.257451	166.568	56.0207	106.005	84.6882	56.1557	69.2054	50.2431	58.6361	55.0651	54.8829	55.3745	100.151	81.7477	57.7908	42.5743	86.7991	31.6364	35.0306	39.2881	41.3226	82.2384	34.9613	48.0374	26.3717	61.8926	40.6171	34.9448
AT1G07620	ATOBGM%3B FUNCTIONS IN: magnesium ion binding%2C GTP binding%2C GTPase activity%3B INVOLVED IN: biological_process unknown%3B LOCATED IN: cellular_component unknown%3B CONTAINS InterPro DOMAIN/s: GTP-binding protein Obg/CgtA (InterPro:IPR014100)%3B BEST Arabidopsis thaliana protein match is: Protein of unknown function (DUF3741) (TAIR:AT5G02390.1)%3B Has 561 Blast hits to 511 proteins in 87 speci…	ATOBGM	-3.53754	6.70205e-17	6.28724e-15	0.214185	0.426701	0.999831	0.255328	0.4787	0.99949	-0.0329805	0.937113	0.97933	0.224126	0.405886	0.700198	0.230918	0.384176	0.720741	0.394069	0.813843	0.0993834	0.196289	3.54915	4.19698	3.57785	6.51841	3.55351	5.12372	4.14067	7.66596	4.54605	2.46738	5.12556	9.22509	4.81811	2.11964	8.48478	2.08702	4.2019	7.05313	3.57276	6.04178	3.94643	5.22806	6.65361
AT1G07630	pol-like 5 (PLL5)%3B FUNCTIONS IN: protein serine/threonine phosphatase activity%2C catalytic activity%3B INVOLVED IN: N-terminal protein myristoylation%2C leaf development%3B LOCATED IN: plasma membrane%3B EXPRESSED IN: 23 plant structures%3B EXPRESSED DURING: 13 growth stages%3B CONTAINS InterPro DOMAIN/s: Protein phosphatase 2C-related (InterPro:IPR001932)%2C Protein phosphatase 2C (InterPro:I…	PLL5	-1.19514	1.94258e-13	1.25553e-11	0.116013	0.361114	0.999831	0.357726	0.0708855	0.749015	0.272029	0.144864	0.440048	0.492443	0.00422788	0.0446065	0.572629	3.61574e-05	0.000961131	4.16399	4.73934	3.57051	3.40156	8.68668	9.11151	8.3349	10.5195	9.14423	10.725	9.21584	10.5194	11.097	8.8319	10.9187	16.2397	12.5928	8.95903	14.1004	8.78105	10.1661	15.3377	11.1049	15.1135	13.5031	13.178	14.53
AT1G07650	Leucine-rich repeat transmembrane protein kinase%3B FUNCTIONS IN: protein serine/threonine kinase activity%2C kinase activity%2C ATP binding%3B INVOLVED IN: protein amino acid phosphorylation%2C transmembrane receptor protein tyrosine kinase signaling pathway%3B LOCATED IN: endomembrane system%3B EXPRESSED IN: 22 plant structures%3B EXPRESSED DURING: 13 growth stages%3B BEST Arabidopsis thaliana …		-0.694837	1.83364e-08	5.24965e-07	-0.0673483	0.526551	0.999831	0.395848	0.0254416	0.478654	0.334387	0.112758	0.38619	0.556892	0.00301722	0.0352654	0.66094	4.73775e-06	0.000170815	10.2672	10.9339	11.5619	8.69545	16.9594	16.3883	15.5953	18.5645	15.3112	18.3185	16.1473	14.8044	18.7899	20.6397	18.8272	30.759	28.5979	15.3423	25.6534	15.9411	16.9863	28.8486	21.9365	31.9872	22.2926	26.2637	32.2522
AT1G07790	HTB1%3B FUNCTIONS IN: DNA binding%3B INVOLVED IN: nucleosome assembly%3B LOCATED IN: chloroplast%3B EXPRESSED IN: 23 plant structures%3B EXPRESSED DURING: 13 growth stages%3B CONTAINS InterPro DOMAIN/s: Histone H2B (InterPro:IPR000558)%2C Histone-fold (InterPro:IPR009072)%2C Histone core (InterPro:IPR007125)%3B BEST Arabidopsis thaliana protein match is: Histone superfamily protein (TAIR:AT3G4598…	HTB1	0.6269	0.000407452	0.00364369	0.202665	0.214402	0.999831	-0.0731111	0.691694	0.99949	0.0595115	0.720951	0.900066	0.386304	0.080891	0.305112	-0.200005	0.334477	0.679179	18.3243	18.4661	14.478	22.2123	12.1315	10.6699	13.3118	11.6901	15.2256	13.7097	11.4533	14.6152	13.6864	9.628	10.6669	11.7517	12.2781	14.5248	11.1616	12.2157	21.1079	13.5616	17.4445	10.7988	11.8551	8.16019	11.5392
AT1G08050	Zinc finger (C3HC4-type RING finger) family protein%3B FUNCTIONS IN: ubiquitin-protein ligase activity%2C zinc ion binding%3B LOCATED IN: plasma membrane%3B EXPRESSED IN: 12 plant structures%3B EXPRESSED DURING: 4 anthesis%2C LP.10 ten leaves visible%2C petal differentiation and expansion stage%2C LP.08 eight leaves visible%3B CONTAINS InterPro DOMAIN/s: Zinc finger%2C RING-type (InterPro:IPR0018…		-1.86338	7.19456e-11	3.13142e-09	0.0548509	0.809716	0.999831	1.30547	0.000728607	0.0480811	1.08336	0.00539648	0.0612162	1.58064	5.59026e-07	4.24706e-05	1.56498	7.78913e-11	8.65085e-09	0.877951	1.16849	1.10709	0.437315	2.83188	3.27267	3.00308	4.09269	2.04908	3.91378	4.01698	3.67317	4.68856	4.36333	6.89725	16.7812	12.1364	3.1329	9.23686	3.59295	4.43325	12.7076	7.64139	14.8341	6.99198	9.064	13.476
AT1G08450	calreticulin 3 (CRT3)%3B FUNCTIONS IN: unfolded protein binding%2C calcium ion binding%3B INVOLVED IN: in 6 processes%3B LOCATED IN: endoplasmic reticulum%2C endoplasmic reticulum membrane%3B EXPRESSED IN: 23 plant structures%3B EXPRESSED DURING: 13 growth stages%3B CONTAINS InterPro DOMAIN/s: Calreticulin/calnexin%2C P (InterPro:IPR009033)%2C Calreticulin/calnexin (InterPro:IPR001580)%2C Calreti…	CRT3	-1.93549	4.26989e-23	9.16841e-21	0.28696	0.0180493	0.999831	0.885754	0.0101666	0.297354	0.845878	0.0674834	0.290395	1.13888	2.19931e-06	0.00013388	1.44822	1.94472e-12	2.78384e-10	36.2131	48.3313	30.4876	23.7412	136.974	121.493	123.239	152.289	141.524	188.404	147.897	174.413	191.14	120.664	181.271	497.129	391.336	97.6022	335.521	140.636	193.133	437.556	201.077	350.423	252.375	331.808	519.27
AT1G08460	histone deacetylase 8 (HDA08)%3B CONTAINS InterPro DOMAIN/s: Histone deacetylase superfamily (InterPro:IPR000286)%3B BEST Arabidopsis thaliana protein match is: histone deacetylase 5 (TAIR:AT5G61060.1)%3B Has 9025 Blast hits to 8820 proteins in 1442 species: Archae - 223%3B Bacteria - 3178%3B Metazoa - 1474%3B Fungi - 641%3B Plants - 477%3B Viruses - 0%3B Other Eukaryotes - 3032 (source: NCBI BLi…	HDA08	-0.702955	5.03455e-05	0.000612289	0.023555	0.875322	0.999831	-0.116555	0.475994	0.99949	-0.311612	0.0561162	0.260984	-0.387026	0.0388487	0.197228	-0.132428	0.435283	0.75694	9.11641	6.63505	8.22117	6.6509	12.0353	13.4629	9.87721	14.7705	11.8206	12.8168	11.415	14.7235	10.5992	13.117	10.54	11.9563	9.83424	8.60153	10.9499	11.1282	7.49396	12.0387	8.57991	10.3726	12.2081	10.0844	12.297
AT1G08500	early nodulin-like protein 18 (ENODL18)%3B FUNCTIONS IN: electron carrier activity%2C copper ion binding%3B LOCATED IN: anchored to membrane%3B EXPRESSED IN: 14 plant structures%3B EXPRESSED DURING: LP.06 six leaves visible%2C 4 anthesis%2C petal differentiation and expansion stage%2C LP.08 eight leaves visible%2C E expanded cotyledon stage%3B CONTAINS InterPro DOMAIN/s: Plastocyanin-like (InterP…	ENODL18	0.762975	0.00405522	0.0252309	-0.103139	0.724215	0.999831	-0.0933452	0.748502	0.99949	0.233922	0.365728	0.687371	0.334989	0.243623	0.553587	0.0925011	0.758481	0.920665	5.09976	5.53914	7.88838	6.77396	3.63173	4.3616	4.80967	2.13022	3.60683	4.21	3.97936	2.35561	2.99667	3.85835	4.15676	3.0359	4.581	4.63873	4.32561	4.17408	3.41686	4.93864	6.3545	4.32607	4.29653	3.36239	4.43578
AT1G08540	RNApolymerase sigma subunit 2 (SIG2)%3B CONTAINS InterPro DOMAIN/s: RNA polymerase sigma factor%2C region 2 (InterPro:IPR013325)%2C Winged helix-turn-helix transcription repressor DNA-binding (InterPro:IPR011991)%2C RNA polymerase sigma-70 region 3 (InterPro:IPR007624)%2C RNA polymerase sigma-70 (InterPro:IPR014284)%2C RNA polymerase sigma factor%2C region 3/4 (InterPro:IPR013324)%2C RNA polymera…	SIG2	0.396091	0.00366007	0.0232821	0.0369617	0.750542	0.999831	0.673959	2.30294e-06	0.000422294	0.766102	9.20513e-09	1.92417e-06	0.66387	1.10747e-06	7.4726e-05	0.516613	0.000128934	0.00285086	38.1953	49.7971	42.9978	42.9932	30.7936	30.9383	40.3239	30.9109	33.8427	32.8701	36.4413	33.5775	50.0067	50.2271	62.7797	49.5919	51.0072	63.0984	54.1927	58.9701	50.3696	46.2173	57.9781	57.018	51.2354	47.8167	44.9807
AT1G08550	non-photochemical quenching 1 (NPQ1)%3B FUNCTIONS IN: violaxanthin de-epoxidase activity%3B INVOLVED IN: fatty acid metabolic process%2C response to heat%2C chlorophyll metabolic process%2C xanthophyll metabolic process%2C xanthophyll cycle%3B LOCATED IN: thylakoid lumen%2C chloroplast thylakoid lumen%2C chloroplast photosystem II%2C chloroplast%3B EXPRESSED IN: 22 plant structures%3B EXPRESSED D…	NPQ1	0.621624	1.88627e-08	5.38437e-07	0.0382978	0.705839	0.999831	0.0851359	0.632746	0.99949	0.114038	0.339204	0.667749	0.191944	0.265452	0.577046	-0.033749	0.767782	0.923988	77.6217	72.5675	86.1132	67.5093	52.3446	46.5262	53.1966	46.3927	54.4794	46.3883	55.5423	47.9079	61.5413	57.6726	56.2078	35.3632	46.8217	57.9368	50.5071	60.5282	74.5729	40.8618	56.7833	55.3072	54.1027	47.712	44.9309
AT1G08570	atypical CYS HIS rich thioredoxin 4 (ACHT4)%3B FUNCTIONS IN: oxidoreductase activity%2C acting on sulfur group of donors%2C disulfide as acceptor%3B INVOLVED IN: cell redox homeostasis%3B LOCATED IN: chloroplast membrane%2C chloroplast%2C chloroplast stroma%3B EXPRESSED IN: 22 plant structures%3B EXPRESSED DURING: 13 growth stages%3B CONTAINS InterPro DOMAIN/s: Thioredoxin fold (InterPro:IPR01233…	ACHT4	0.650065	8.71214e-05	0.000981704	0.0528757	0.642625	0.999831	-0.264387	0.188046	0.945834	-0.505793	0.00195072	0.030651	-0.79723	2.4784e-08	2.89853e-06	-0.735368	7.30932e-07	3.38735e-05	113.641	74.0466	129.18	98.0911	59.4125	70.7596	70.1264	65.5297	62.039	61.3425	74.0991	78.2752	54.5563	79.0603	47.1799	40.6312	36.9169	50.3319	41.1925	59.5652	39.455	33.2164	47.4638	33.5756	49.5104	37.1648	34.1296
AT1G08700	Presenilin-1 (PS1)%3B INVOLVED IN: intracellular signaling pathway%3B LOCATED IN: endomembrane system%2C integral to membrane%2C membrane%3B EXPRESSED IN: 22 plant structures%3B EXPRESSED DURING: 14 growth stages%3B CONTAINS InterPro DOMAIN/s: Peptidase A22%2C presenilin signal peptide (InterPro:IPR006639)%2C Peptidase A22A%2C presenilin (InterPro:IPR001108)%3B BEST Arabidopsis thaliana protein m…	PS1	-0.430151	0.00731919	0.0404763	0.0625021	0.625706	0.999831	0.395309	0.0146845	0.357828	0.324414	0.0601974	0.272839	0.524921	0.000114293	0.00321973	0.621601	0.000108122	0.00246398	7.63458	9.40048	7.07555	6.43083	11.2325	9.7357	10.4846	9.95602	10.2724	10.2071	11.8881	10.983	13.7739	11.6105	12.2714	17.0171	14.4965	10.1625	16.098	11.356	15.2147	15.8429	12.744	16.0031	13.6753	15.5112	19.1182
AT1G08770	prenylated RAB acceptor 1.E (PRA1.E)%3B CONTAINS InterPro DOMAIN/s: Prenylated rab acceptor PRA1 (InterPro:IPR004895)%3B BEST Arabidopsis thaliana protein match is: PRA1 (Prenylated rab acceptor) family protein (TAIR:AT1G55190.1)%3B Has 522 Blast hits to 522 proteins in 132 species: Archae - 0%3B Bacteria - 0%3B Metazoa - 107%3B Fungi - 87%3B Plants - 296%3B Viruses - 0%3B Other Eukaryotes - 32 (…	PRA1.E	-0.102872	0.651782	0.828732	-0.0922971	0.543229	0.999831	-0.194167	0.291017	0.980081	-0.515601	0.00101071	0.0192254	-0.571114	0.0026762	0.0327059	-0.622494	0.000938081	0.0140204	15.1693	6.61616	10.7444	10.5033	11.4471	12.1872	10.9036	11.8638	10.3861	9.91157	10.9895	11.9838	12.16	10.02	7.61226	10.801	8.1607	7.79097	8.52857	8.0804	8.75525	8.9301	8.16324	5.65525	7.38791	7.05863	8.36682
AT1G08880	H2AXA%3B FUNCTIONS IN: DNA binding%3B INVOLVED IN: nucleosome assembly%3B LOCATED IN: nucleus%3B EXPRESSED IN: 23 plant structures%3B EXPRESSED DURING: 13 growth stages%3B CONTAINS InterPro DOMAIN/s: Histone H2A (InterPro:IPR002119)%2C Histone-fold (InterPro:IPR009072)%2C Histone core (InterPro:IPR007125)%3B BEST Arabidopsis thaliana protein match is: gamma histone variant H2AX (TAIR:AT1G54690.1)…	H2AXA	0.598425	0.000170042	0.00173774	0.162523	0.121171	0.999831	-0.242948	0.0458446	0.63272	-0.18095	0.180164	0.491942	-0.454849	0.00980061	0.0803408	-0.394835	0.000776292	0.0120691	81.2602	60.6702	82.2745	102.672	49.6489	58.8161	53.733	54.9382	59.1887	54.1897	62.6343	66.7594	46.8588	50.957	39.4931	46.2059	44.113	45.5549	43.5468	59.0673	42.2666	36.0904	51.972	28.9399	42.1543	39.1069	43.7061
AT1G08890	Major facilitator superfamily protein%3B FUNCTIONS IN: carbohydrate transmembrane transporter activity%2C sugar:hydrogen symporter activity%3B INVOLVED IN: transport%2C transmembrane transport%3B LOCATED IN: chloroplast%2C membrane%3B CONTAINS InterPro DOMAIN/s: Sugar transporter%2C conserved site (InterPro:IPR005829)%2C Major facilitator superfamily (InterPro:IPR020846)%2C General substrate tran…		0.563526	0.00186613	0.0133221	-0.00828281	0.959246	0.999831	-0.0993227	0.683952	0.99949	-0.388914	0.121676	0.402329	-0.573542	0.0221918	0.137785	-0.711767	0.000187442	0.00386175	43.6286	31.6405	53.6031	44.4514	26.5836	32.3026	35.0745	23.9155	30.939	29.4682	34.6311	22.6309	28.306	39.168	26.0974	16.4977	14.9032	32.567	16.6686	26.285	17.4999	19.0029	31.1104	12.0208	22.4747	18.1214	13.8471
AT1G08920	ERD (early response to dehydration) six-like 1 (ESL1)%3B CONTAINS InterPro DOMAIN/s: Sugar transporter%2C conserved site (InterPro:IPR005829)%2C Major facilitator superfamily (InterPro:IPR020846)%2C General substrate transporter (InterPro:IPR005828)%2C Sugar/inositol transporter (InterPro:IPR003663)%2C Major facilitator superfamily%2C general substrate transporter (InterPro:IPR016196)%3B BEST Ara…	ESL1	0.922912	2.05551e-05	0.000282323	-0.304706	0.0887407	0.999831	0.40591	0.242115	0.974014	-0.791186	0.000107644	0.00374342	-0.718359	0.00111676	0.0179734	-0.661208	0.000848738	0.0129762	15.3552	7.88165	12.8915	16.0016	7.32104	7.6781	6.10043	6.53217	5.35857	4.15312	5.80454	6.89166	5.23775	7.70888	5.78141	17.9927	4.08353	4.77113	2.62001	4.57196	3.71439	3.82583	6.25623	3.16089	5.25112	4.53243	3.41136
AT1G08930	EARLY RESPONSE TO DEHYDRATION 6 (ERD6)%3B FUNCTIONS IN: carbohydrate transmembrane transporter activity%2C sugar:hydrogen symporter activity%2C sugar transmembrane transporter activity%3B INVOLVED IN: response to water deprivation%2C response to salt stress%2C response to cold%2C response to chitin%2C response to abscisic acid stimulus%3B LOCATED IN: integral to membrane%2C membrane%3B EXPRESSED …	ERD6	-0.729082	1.00571e-05	0.000148701	-0.159925	0.299183	0.999831	-0.269322	0.126462	0.879704	-0.470457	0.0181776	0.134646	-0.274652	0.115897	0.372929	-0.190481	0.280997	0.625823	61.7856	56.9043	62.4346	70.4345	100.936	109.741	76.1925	132.504	84.4657	103.917	88.5687	98.7613	81.9629	77.9956	87.1031	101.619	86.5856	59.8368	91.7301	65.9595	72.5627	98.2834	84.3946	93.1277	81.5404	92.2054	104.498
AT1G09040	unknown protein%3B FUNCTIONS IN: molecular_function unknown%3B INVOLVED IN: biological_process unknown%3B LOCATED IN: membrane%3B EXPRESSED IN: leaf%3B BEST Arabidopsis thaliana protein match is: unknown protein (TAIR:AT1G09050.1)%3B Has 614 Blast hits to 567 proteins in 104 species: Archae - 2%3B Bacteria - 12%3B Metazoa - 344%3B Fungi - 31%3B Plants - 81%3B Viruses - 0%3B Other Eukaryotes - 144…		-0.541804	0.0472902	0.165409	0.379274	0.126974	0.999831	2.18954	3.57014e-22	1.05681e-18	1.48206	6.50973e-14	4.81495e-11	1.56354	4.74766e-14	1.79638e-11	1.82499	3.72228e-18	1.33209e-15	0.6492	1.06633	0.89619	0.919058	1.08781	1.19097	1.50062	1.40441	2.31991	1.62473	1.30885	1.5297	5.8816	4.49272	5.75969	7.58647	3.88775	3.55024	3.94596	3.15856	3.24969	4.53791	3.66019	3.93432	4.49726	4.74738	4.65027
AT1G09200	Histone superfamily protein%3B FUNCTIONS IN: DNA binding%3B INVOLVED IN: nucleosome assembly%3B LOCATED IN: chloroplast%2C nucleosome%3B EXPRESSED IN: 24 plant structures%3B EXPRESSED DURING: 15 growth stages%3B CONTAINS InterPro DOMAIN/s: Histone H3 (InterPro:IPR000164)%2C Histone-fold (InterPro:IPR009072)%2C Histone core (InterPro:IPR007125)%3B BEST Arabidopsis thaliana protein match is: Histon…		0.706447	0.00350094	0.0224994	0.423873	0.0537686	0.999831	0.0391008	0.916278	0.99949	0.421497	0.13195	0.420098	0.524101	0.0380374	0.194852	0.319114	0.222942	0.560237	27.8985	39.9214	29.1541	50.1698	22.7742	22.7176	30.0876	15.0599	36.5788	35.7158	28.163	21.9604	14.3906	11.5334	24.1168	43.5054	35.1277	31.9833	38.6457	16.394	25.6709	32.658	48.053	24.8299	26.0629	19.8781	39.8214
AT1G09210	calreticulin 1b (CRT1b)%3B FUNCTIONS IN: unfolded protein binding%2C calcium ion binding%3B INVOLVED IN: response to oxidative stress%2C response to salt stress%3B LOCATED IN: mitochondrion%2C endoplasmic reticulum%2C vacuole%3B EXPRESSED IN: 26 plant structures%3B EXPRESSED DURING: 14 growth stages%3B CONTAINS InterPro DOMAIN/s: Calreticulin/calnexin%2C P (InterPro:IPR009033)%2C Calreticulin/cal…	CRT1b	-0.126111	0.264382	0.511174	0.106009	0.315161	0.999831	0.329401	0.218953	0.958163	0.388163	0.0655836	0.286195	0.711824	0.0021127	0.0279365	0.726735	0.0045661	0.0468365	24.6321	28.9454	26.7524	30.0799	33.4518	28.946	28.5633	30.22	29.2928	31.1905	33.9247	35.9965	27.3964	27.7907	31.2632	66.3023	56.5553	26.6862	42.0904	34.048	32.7215	68.2225	34.6898	63.8125	32.777	37.0874	82.0208
AT1G09250	basic helix-loop-helix (bHLH) DNA-binding superfamily protein%3B FUNCTIONS IN: sequence-specific DNA binding transcription factor activity%3B INVOLVED IN: regulation of transcription%3B LOCATED IN: nucleus%2C chloroplast%3B EXPRESSED IN: 22 plant structures%3B EXPRESSED DURING: 13 growth stages%3B CONTAINS InterPro DOMAIN/s: Helix-loop-helix DNA-binding domain (InterPro:IPR001092)%2C Helix-loop-h…		-0.709247	0.00513362	0.0303293	0.241376	0.252051	0.999831	0.249178	0.374386	0.995951	-0.294515	0.163546	0.469496	0.236778	0.333552	0.640835	0.0403978	0.861851	0.957239	6.03003	3.19617	4.28383	3.46895	7.25781	8.38751	5.02112	7.23712	10.722	7.90865	6.50661	7.87611	13.1223	6.97951	6.98147	6.14906	6.35756	6.23959	5.40281	4.82509	11.6583	6.43286	6.44433	8.36197	8.74839	6.47372	6.43122
AT1G09340	chloroplast RNA binding (CRB)%3B FUNCTIONS IN: coenzyme binding%2C binding%2C catalytic activity%3B INVOLVED IN: in 6 processes%3B LOCATED IN: in 10 components%3B EXPRESSED IN: 24 plant structures%3B EXPRESSED DURING: 14 growth stages%3B CONTAINS InterPro DOMAIN/s: NAD-dependent epimerase/dehydratase (InterPro:IPR001509)%2C NAD(P)-binding domain (InterPro:IPR016040)%3B BEST Arabidopsis thaliana p…	CRB	0.704362	1.67585e-08	4.83371e-07	0.014641	0.915796	0.999831	0.132717	0.488757	0.99949	0.341837	0.0203553	0.143285	0.211528	0.183405	0.477194	0.0395462	0.769903	0.924871	263.2	248.513	292.384	295.962	182.492	159.558	194.382	142.412	169.858	159.979	210.568	146.586	195.233	192.91	231.373	125.66	198.204	261.224	188.849	215.967	196.596	149.442	233.204	209.773	194.39	176.662	156.925
AT1G09350	galactinol synthase 3 (GolS3)%3B CONTAINS InterPro DOMAIN/s: Glycosyl transferase%2C family 8 (InterPro:IPR002495)%3B BEST Arabidopsis thaliana protein match is: galactinol synthase 2 (TAIR:AT1G56600.1)%3B Has 1260 Blast hits to 1259 proteins in 288 species: Archae - 0%3B Bacteria - 98%3B Metazoa - 258%3B Fungi - 282%3B Plants - 479%3B Viruses - 73%3B Other Eukaryotes - 70 (source: NCBI BLink).	GolS3	2.09536	7.84155e-05	0.000897737	0.120026	0.769475	0.999831	-0.107646	0.87609	0.99949	-0.33035	0.555257	0.819494	-0.63942	0.381638	0.680321	-1.3644	0.0160413	0.114025	54.6524	23.3624	88.013	109.596	10.5437	15.3338	26.3933	12.6164	14.1762	16.3192	28.5874	11.606	10.7773	33.6994	12.5066	3.20785	6.56268	18.4768	5.32803	21.4453	8.11074	5.06174	26.0346	2.59566	8.76631	7.98145	2.31516
AT1G09415	NIM1-interacting 3 (NIMIN-3)%3B Has 41 Blast hits to 41 proteins in 12 species: Archae - 0%3B Bacteria - 0%3B Metazoa - 0%3B Fungi - 5%3B Plants - 30%3B Viruses - 0%3B Other Eukaryotes - 6 (source: NCBI BLink).	NIMIN-3	-1.93376	1.98215e-25	5.89308e-23	0.165377	0.287559	0.999831	-0.143853	0.413495	0.99949	-0.555242	0.00093887	0.0180735	-0.182097	0.336119	0.643199	-0.0553518	0.725366	0.907401	10.5133	12.4071	8.24889	8.31232	35.0927	41.686	32.9804	42.493	40.7186	37.6918	37.9991	53.3643	43.2614	28.8646	30.2139	35.7633	25.65	20.8421	31.8477	25.5498	45.8143	32.2056	28.4903	28.1265	33.265	36.5502	40.9836
AT1G09430	ATP-citrate lyase A-3 (ACLA-3)%3B CONTAINS InterPro DOMAIN/s: ATP-grasp fold%2C subdomain 2 (InterPro:IPR013816)%2C ATP-grasp fold%2C succinyl-CoA synthetase-type (InterPro:IPR013650)%2C Succinyl-CoA synthetase-like (InterPro:IPR016102)%3B BEST Arabidopsis thaliana protein match is: ATP-citrate lyase A-1 (TAIR:AT1G10670.4)%3B Has 5303 Blast hits to 5302 proteins in 1635 species: Archae - 133%3B B…	ACLA-3	-0.630884	1.62547e-06	2.96902e-05	0.0926148	0.458392	0.999831	0.145697	0.435671	0.99949	0.0197106	0.90984	0.971142	0.0986223	0.511165	0.777729	0.275116	0.0461824	0.229133	26.9254	25.4247	21.3616	20.214	37.6589	33.8315	34.1811	40.6277	35.1926	39.7634	34.2387	46.6166	38.2403	35.0504	32.1015	56.842	41.6076	27.7369	46.9676	32.6884	32.4716	47.8431	34.1166	42.9024	39.971	41.2895	52.7856
AT1G09560	germin-like protein 5 (GLP5)%3B FUNCTIONS IN: manganese ion binding%2C nutrient reservoir activity%3B INVOLVED IN: response to cold%3B LOCATED IN: cell wall%2C nucleus%3B EXPRESSED IN: 22 plant structures%3B EXPRESSED DURING: 14 growth stages%3B CONTAINS InterPro DOMAIN/s: Cupin%2C RmlC-type (InterPro:IPR011051)%2C Cupin 1 (InterPro:IPR006045)%2C Germin (InterPro:IPR001929)%2C RmlC-like jelly rol…	GLP5	-1.50704	1.1098e-12	6.36406e-11	0.0450989	0.760272	0.999831	0.551077	0.0689609	0.743643	0.27366	0.332935	0.663057	0.657213	0.00194334	0.026446	0.855689	5.67915e-07	2.74374e-05	6.68123	10.4662	6.29063	5.591	25.3757	18.8028	19.0352	19.9152	18.5233	24.0037	19.716	23.5018	21.8006	20.1496	24.7494	55.5538	38.2324	14.7723	30.689	17.3276	21.9237	40.4846	28.0318	41.2528	32.7114	35.0688	46.2172
AT1G09580	emp24/gp25L/p24 family/GOLD family protein%3B FUNCTIONS IN: protein transmembrane transporter activity%3B INVOLVED IN: intracellular protein transport%2C transport%3B LOCATED IN: endomembrane system%2C integral to membrane%2C membrane%3B CONTAINS InterPro DOMAIN/s: GOLD (InterPro:IPR009038)%2C emp24/gp25L/p24 (InterPro:IPR000348)%3B BEST Arabidopsis thaliana protein match is: emp24/gp25L/p24 fami…		0.611345	0.00413829	0.025624	0.0452598	0.842317	0.999831	-0.0593566	0.802438	0.99949	0.0260021	0.909078	0.971078	0.0174901	0.947917	0.983121	-0.301535	0.261411	0.604802	7.40033	5.59931	5.95214	6.27644	4.60815	4.35716	3.80079	3.80968	4.98636	4.16085	4.57561	3.62435	4.45913	4.1483	4.05829	3.28235	3.99252	5.14295	3.62132	4.23706	4.80463	3.73544	5.69111	2.75359	3.5291	3.37717	3.27469
AT1G09750	Eukaryotic aspartyl protease family protein%3B FUNCTIONS IN: aspartic-type endopeptidase activity%3B INVOLVED IN: proteolysis%3B LOCATED IN: apoplast%2C cell wall%2C plant-type cell wall%3B EXPRESSED IN: 22 plant structures%3B EXPRESSED DURING: 14 growth stages%3B CONTAINS InterPro DOMAIN/s: Peptidase aspartic (InterPro:IPR021109)%2C Peptidase aspartic%2C catalytic (InterPro:IPR009007)%2C Peptida…		0.27504	0.316419	0.566972	-0.0929343	0.829157	0.999831	0.955619	0.000707444	0.0469838	1.65274	1.7198e-09	4.59355e-07	1.29239	3.50349e-07	2.8647e-05	0.898571	0.000355418	0.00645558	25.9062	53.7248	36.6155	30.0176	37.3734	27.6313	39.5477	17.0131	32.8478	35.6134	33.9778	11.8506	46.6883	58.3337	86.4913	44.7348	77.57	131.658	70.7748	104.052	75.9309	51.4596	75.2061	96.2882	64.0837	65.0965	42.3163
AT1G09932	Phosphoglycerate mutase family protein%3B CONTAINS InterPro DOMAIN/s: Histidine phosphatase superfamily%2C clade-1 (InterPro:IPR013078)%3B BEST Arabidopsis thaliana protein match is: Phosphoglycerate mutase family protein (TAIR:AT2G17280.2)%3B Has 552 Blast hits to 552 proteins in 105 species: Archae - 0%3B Bacteria - 9%3B Metazoa - 0%3B Fungi - 272%3B Plants - 167%3B Viruses - 0%3B Other Eukaryo…		-1.1113	0.00543957	0.031739	0.169989	0.557573	0.999831	0.968168	0.00499041	0.189389	0.747704	0.0613479	0.276506	1.00032	0.00302401	0.0353234	0.895709	0.00233792	0.0279471	4.77215	5.42317	3.66789	1.05646	7.29819	7.62743	4.86215	12.6816	5.2234	10.5055	8.86599	11.7481	8.64028	12.6278	17.419	24.9353	17.9936	5.16753	10.2305	21.2985	10.3236	18.4698	10.0584	26.2925	13.6546	11.4015	20.6184
AT1G09970	LRR XI-23%3B FUNCTIONS IN: protein serine/threonine kinase activity%2C protein kinase activity%2C kinase activity%2C ATP binding%3B INVOLVED IN: protein amino acid phosphorylation%2C transmembrane receptor protein tyrosine kinase signaling pathway%2C protein amino acid autophosphorylation%3B LOCATED IN: plasma membrane%3B EXPRESSED IN: 22 plant structures%3B EXPRESSED DURING: 14 growth stages%3B …	LRR XI-23	-1.03275	9.67487e-08	2.35475e-06	-0.204254	0.24271	0.999831	0.0733802	0.783017	0.99949	-0.0959922	0.678892	0.881015	0.0834981	0.742023	0.901324	0.141958	0.492411	0.796372	18.1061	25.9327	21.8815	20.6403	37.2618	41.2381	36.4598	63.2254	32.0355	40.8989	38.8224	42.9877	30.4311	40.2065	44.9507	72.4079	47.5133	30.7363	54.469	34.8111	28.0293	60.4571	40.4753	60.8859	38.4207	54.2857	56.2054
AT1G10020	Protein of unknown function (DUF1005)%3B CONTAINS InterPro DOMAIN/s: Protein of unknown function DUF1005 (InterPro:IPR010410)%3B BEST Arabidopsis thaliana protein match is: Protein of unknown function (DUF1005) (TAIR:AT4G29310.1)%3B Has 158 Blast hits to 158 proteins in 22 species: Archae - 0%3B Bacteria - 0%3B Metazoa - 4%3B Fungi - 6%3B Plants - 144%3B Viruses - 0%3B Other Eukaryotes - 4 (sourc…		-0.966931	7.11218e-06	0.000108995	-0.415421	0.0306274	0.999831	0.194844	0.345142	0.986984	0.172523	0.388934	0.706542	0.206813	0.374498	0.674006	0.0321602	0.861539	0.957239	2.32349	3.19902	2.54773	1.71086	5.20513	4.89051	4.22337	4.96243	3.10797	4.85364	3.43973	3.1497	4.1902	4.98112	7.35816	5.60747	5.09181	6.78561	6.08041	3.89103	3.71439	5.24086	8.22892	5.226	4.76937	4.72737	5.42716
AT1G10050	glycosyl hydrolase family 10 protein / carbohydrate-binding domain-containing protein%3B FUNCTIONS IN: endo-1%2C4-beta-xylanase activity%2C hydrolase activity%2C hydrolyzing O-glycosyl compounds%3B INVOLVED IN: carbohydrate metabolic process%3B LOCATED IN: cellular_component unknown%3B EXPRESSED IN: 12 plant structures%3B EXPRESSED DURING: 7 growth stages%3B CONTAINS InterPro DOMAIN/s: Glycoside …		-1.30337	8.92448e-11	3.82407e-09	-0.0877762	0.563006	0.999831	0.030577	0.909848	0.99949	0.0891161	0.740826	0.908967	0.321538	0.10532	0.353946	0.454783	0.00616356	0.0583305	1.91967	2.42946	1.99523	1.36187	4.14263	5.23803	4.29895	5.511	4.69022	4.66779	4.88992	3.89097	3.34786	3.34638	5.32665	7.63727	6.73502	3.5411	7.03113	3.19286	4.22074	7.42401	5.51746	6.89234	5.88114	6.79147	7.20276
AT1G10130	endoplasmic reticulum-type calcium-transporting ATPase 3 (ECA3)%3B FUNCTIONS IN: manganese-transporting ATPase activity%2C calcium-transporting ATPase activity%2C calmodulin binding%3B INVOLVED IN: manganese ion transport%2C calcium ion transport%2C root development%2C manganese ion homeostasis%3B LOCATED IN: endomembrane system%2C Golgi apparatus%3B EXPRESSED IN: 27 plant structures%3B EXPRESSED…	ECA3	-0.619935	1.22732e-05	0.000177264	-0.0251732	0.848364	0.999831	0.115516	0.475535	0.99949	0.270649	0.0449906	0.232043	0.404976	0.0103686	0.0836119	0.46943	0.000366283	0.00660951	4.97965	5.96181	4.92983	4.37537	7.41111	7.96575	8.62043	7.31763	7.94063	8.64044	7.96434	6.44542	7.2805	7.60111	8.20677	10.928	10.6194	8.99186	10.3222	8.04135	8.15774	12.3874	9.45652	11.639	10.1774	10.8628	11.8055
AT1G10140	Uncharacterised conserved protein UCP031279%3B FUNCTIONS IN: molecular_function unknown%3B INVOLVED IN: biological_process unknown%3B LOCATED IN: plasma membrane%3B EXPRESSED IN: 23 plant structures%3B EXPRESSED DURING: 13 growth stages%3B CONTAINS InterPro DOMAIN/s: Uncharacterised conserved protein UCP031279 (InterPro:IPR016972)%3B BEST Arabidopsis thaliana protein match is: Uncharacterised con…		-0.180646	0.462807	0.694821	0.0106938	0.9692	0.999831	-0.138893	0.623799	0.99949	-1.222	0.000279313	0.00744928	-1.07945	0.000423171	0.00872429	-0.837922	0.00712392	0.064908	5.54847	4.07426	6.25026	5.6196	6.50797	7.43142	3.90512	6.67483	5.00333	6.41259	4.03429	8.92076	5.46587	7.74427	3.84894	5.08843	1.47676	2.23227	2.44361	4.36325	3.62682	4.02988	2.16695	1.85182	4.23357	4.01514	2.08183
AT1G10210	mitogen-activated protein kinase 1 (MPK1)%3B CONTAINS InterPro DOMAIN/s: Protein kinase%2C ATP binding site (InterPro:IPR017441)%2C Protein kinase%2C catalytic domain (InterPro:IPR000719)%2C Serine/threonine-protein kinase domain (InterPro:IPR002290)%2C Serine/threonine-protein kinase-like domain (InterPro:IPR017442)%2C Protein kinase-like domain (InterPro:IPR011009)%2C Serine/threonine-protein k…	MPK1	-0.624541	0.000671343	0.00558489	-0.0484041	0.768973	0.999831	0.134952	0.485874	0.99949	0.0519311	0.814932	0.937585	0.0874159	0.705729	0.88529	0.201041	0.362082	0.703027	4.12471	3.88562	3.77773	3.56843	5.22904	5.88532	5.363	7.39954	5.35463	5.80654	5.60162	6.19006	5.85296	5.98927	6.09906	8.27797	7.90863	4.67079	7.33001	4.91247	3.93782	7.93998	5.99547	7.56244	5.59045	6.12677	9.0525
AT1G10340	Ankyrin repeat family protein%3B CONTAINS InterPro DOMAIN/s: Ankyrin repeat-containing domain (InterPro:IPR020683)%2C Ankyrin repeat (InterPro:IPR002110)%3B BEST Arabidopsis thaliana protein match is: Ankyrin repeat family protein (TAIR:AT2G24600.4)%3B Has 23228 Blast hits to 12811 proteins in 577 species: Archae - 31%3B Bacteria - 1612%3B Metazoa - 12827%3B Fungi - 1604%3B Plants - 2793%3B Virus…		-3.6613	6.89168e-29	3.24833e-26	0.373644	0.0480239	0.999831	0.960358	0.00100621	0.0604339	0.747406	0.0240219	0.159619	1.13788	4.489e-05	0.00155799	1.32534	7.95015e-10	7.21299e-08	0.535283	0.982651	0.647987	0.159977	7.6239	6.16741	6.4649	9.60555	6.98483	10.9766	9.96743	10.6698	11.8784	8.5465	14.0917	23.7699	17.1497	6.01124	18.7024	8.50472	10.4968	21.605	10.5125	23.3588	14.1929	18.1799	24.2655
AT1G10730	Clathrin adaptor complexes medium subunit family protein%3B INVOLVED IN: intracellular protein transport%2C transport%2C vesicle-mediated transport%3B LOCATED IN: clathrin vesicle coat%2C clathrin adaptor complex%3B EXPRESSED IN: 20 plant structures%3B EXPRESSED DURING: 12 growth stages%3B CONTAINS InterPro DOMAIN/s: Clathrin adaptor%2C mu subunit%2C conserved site (InterPro:IPR018240)%2C Clathri…		-0.694083	0.00140144	0.0104325	-0.0269868	0.884929	0.999831	0.0593401	0.766966	0.99949	0.0400058	0.832796	0.94453	0.192513	0.334851	0.642308	0.161862	0.439306	0.760268	3.5434	2.3704	2.60518	2.99152	4.42787	4.47745	4.05789	5.77996	4.33255	4.16466	4.4733	5.24944	4.23486	4.55947	4.8744	5.85566	4.73547	4.28621	5.64267	4.62648	5.18197	6.35607	4.22198	5.66255	4.75433	5.85269	5.22382
AT1G10920	LOV1%3B FUNCTIONS IN: ATP binding%3B INVOLVED IN: defense response to fungus%2C response to molecule of fungal origin%2C defense response%3B LOCATED IN: cellular_component unknown%3B EXPRESSED IN: 14 plant structures%3B EXPRESSED DURING: 7 growth stages%3B CONTAINS InterPro DOMAIN/s: NB-ARC (InterPro:IPR002182)%2C Disease resistance protein (InterPro:IPR000767)%3B BEST Arabidopsis thaliana protei…	LOV1	-0.643418	5.79605e-05	0.000689285	0.0310794	0.821177	0.999831	0.160069	0.286956	0.980081	0.102243	0.578609	0.832864	0.423416	0.0029127	0.0345867	0.411074	0.00659382	0.0614177	2.94915	3.16288	2.47401	2.53595	4.26542	4.50855	4.0115	4.73045	4.28138	4.1209	4.52539	4.88087	5.53687	4.51919	4.3931	5.15452	5.51521	4.36591	5.59032	3.40777	5.57018	6.73194	5.54244	5.72442	5.71444	6.23021	5.6545
AT1G11260	sugar transporter 1 (STP1)%3B FUNCTIONS IN: carbohydrate transmembrane transporter activity%2C sugar:hydrogen symporter activity%3B INVOLVED IN: transport%2C transmembrane transport%3B LOCATED IN: nucleus%2C plasma membrane%2C vacuole%2C membrane%3B EXPRESSED IN: 25 plant structures%3B EXPRESSED DURING: 13 growth stages%3B CONTAINS InterPro DOMAIN/s: Sugar transporter%2C conserved site (InterPro:…	STP1	-0.938527	1.77901e-13	1.16937e-11	-0.0652147	0.561401	0.999831	0.791615	1.28688e-05	0.00185177	0.723963	0.00139424	0.0241121	0.887343	0.000153291	0.00405212	0.974799	1.88241e-12	2.71475e-10	10.2129	9.49547	10.3471	8.72709	19.4734	17.9865	16.4706	20.8301	16.3455	19.2752	17.4248	18.3942	29.854	25.9093	29.728	44.2385	44.9916	23.7016	33.9496	21.4489	22.2719	42.7066	25.2484	48.7048	34.5546	33.7248	42.9296
AT1G11303	G-type lectin S-receptor-like Serine/Threonine-kinase		-1.19357	0.000319648	0.00298271	0.0280509	0.901195	0.999831	0.627457	0.0341819	0.548207	0.83402	0.000911023	0.0177506	0.994146	2.16434e-06	0.00013301	1.12208	1.39944e-06	5.99225e-05	0.526868	1.302	0.490615	1.00937	1.93543	1.64809	2.39606	1.70645	1.84882	2.08774	2.3287	1.68482	3.194	1.586	3.16285	4.02979	3.96418	3.02005	4.48211	2.34154	3.41744	4.49948	3.30133	4.1932	3.51757	4.14506	5.05964
AT1G11310	MILDEW RESISTANCE LOCUS O 2 (MLO2)%3B FUNCTIONS IN: calmodulin binding%3B INVOLVED IN: defense response to fungus%2C incompatible interaction%2C cell death%2C response to fungus%2C negative regulation of defense response%2C defense response%3B LOCATED IN: plasma membrane%3B EXPRESSED IN: 29 plant structures%3B EXPRESSED DURING: 14 growth stages%3B CONTAINS InterPro DOMAIN/s: Mlo-related protein (…	MLO2	-1.47463	3.2898e-27	1.22261e-24	0.00265921	0.9762	0.999831	0.793968	0.000155341	0.0141798	0.749589	0.00242743	0.0357442	0.950427	7.76083e-08	7.88215e-06	1.19827	1.28946e-26	1.46581e-23	34.1754	43.4054	32.7663	29.8255	90.5285	91.7277	101.143	108.527	91.8173	100.087	102.911	98.2976	177.109	104.086	171.297	228.642	212.835	111.416	229.905	108.244	140.246	221.591	158.392	240.849	206.925	229.81	244.14
AT1G11320	unknown protein%3B FUNCTIONS IN: molecular_function unknown%3B INVOLVED IN: biological_process unknown%3B LOCATED IN: mitochondrion%2C plastid%3B EXPRESSED IN: 7 plant structures%3B EXPRESSED DURING: C globular stage%2C F mature embryo stage%2C petal differentiation and expansion stage%2C E expanded cotyledon stage%2C D bilateral stage%3B Has 46 Blast hits to 46 proteins in 14 species: Archae - 0…		-0.885041	0.000707431	0.00585486	0.269526	0.196235	0.999831	0.603073	0.0353472	0.555291	0.376079	0.275136	0.606714	0.645347	0.00190537	0.0260212	0.93397	2.09476e-05	0.000610459	1.14696	1.63179	1.38845	1.19975	2.49841	2.83177	2.42175	2.24216	3.1028	3.29502	2.86798	2.8425	5.23313	2.15443	3.58036	4.31815	4.35009	1.80565	4.99519	1.87753	4.27341	4.10569	3.26358	4.0194	4.48512	4.97995	4.98812
AT1G11330	S-locus lectin protein kinase family protein%3B FUNCTIONS IN: in 6 functions%3B INVOLVED IN: protein amino acid phosphorylation%2C recognition of pollen%3B LOCATED IN: plasma membrane%3B EXPRESSED IN: 23 plant structures%3B EXPRESSED DURING: 13 growth stages%3B CONTAINS InterPro DOMAIN/s: Curculin-like (mannose-binding) lectin (InterPro:IPR001480)%2C PAN-2 domain (InterPro:IPR013227)%2C Apple-lik…		-2.57362	9.90277e-20	1.42814e-17	-0.0137154	0.90425	0.999831	-0.115069	0.682137	0.99949	-0.126756	0.694397	0.887664	0.217907	0.110372	0.36284	0.411441	0.0061614	0.0583305	4.0913	8.79978	2.89525	3.34582	27.4474	27.1376	31.9241	28.2517	30.9009	32.0307	26.25	24.8158	25.8034	13.3103	23.6685	43.504	40.4995	14.5482	36.9036	13.7298	29.1282	36.7164	28.7205	39.4615	33.9546	33.4952	48.146
AT1G11350	S-domain-1 13 (SD1-13)%3B CONTAINS InterPro DOMAIN/s: Curculin-like (mannose-binding) lectin (InterPro:IPR001480)%2C Apple-like (InterPro:IPR003609)%2C Protein kinase%2C ATP binding site (InterPro:IPR017441)%2C PAN-2 domain (InterPro:IPR013227)%2C Serine/threonine-protein kinase domain (InterPro:IPR002290)%2C Serine-threonine/tyrosine-protein kinase (InterPro:IPR001245)%2C Serine/threonine-protei…	SD1-13	-1.22326	2.58905e-11	1.19984e-09	-0.0568683	0.610769	0.999831	-0.373228	0.00122668	0.0688836	-0.34622	0.0111168	0.0996678	-0.312101	0.0164586	0.112905	-0.246654	0.0752067	0.311469	8.4339	14.5235	10.5033	8.66223	23.2927	26.6293	21.653	27.4601	24.4271	26.0999	22.7529	22.0772	19.31	19.0433	18.9107	19.2735	20.3367	16.7633	22.6442	18.4704	18.661	22.9225	18.1974	20.3017	18.6863	23.7646	20.6976
AT1G11530	C-terminal cysteine residue is changed to a serine 1 (CXXS1)%3B CONTAINS InterPro DOMAIN/s: Thioredoxin fold (InterPro:IPR012335)%2C Thioredoxin%2C core (InterPro:IPR015467)%2C Thioredoxin-like (InterPro:IPR017936)%2C Thioredoxin domain (InterPro:IPR013766)%2C Thioredoxin-like fold (InterPro:IPR012336)%3B BEST Arabidopsis thaliana protein match is: thioredoxin H-type 1 (TAIR:AT3G51030.1)%3B Has 9…	CXXS1	0.0592889	0.729601	0.873187	0.151211	0.253093	0.999831	-0.162708	0.421801	0.99949	-0.587906	0.000288023	0.0075778	-0.374516	0.0720367	0.286145	-0.365522	0.0239845	0.151026	55.323	34.4688	50.9049	49.9364	44.805	52.2661	38.6542	48.2347	48.9093	50.8191	46.0228	57.8093	54.2386	45.5298	32.2718	32.3675	24.9314	28.6798	33.3068	35.8375	50.7919	35.8327	28.2473	27.5565	39.3342	38.1742	30.3645
AT1G11580	methylesterase PCR A (PMEPCRA)%3B FUNCTIONS IN: enzyme inhibitor activity%2C pectinesterase activity%3B INVOLVED IN: cell wall modification%3B LOCATED IN: cell wall%2C plasma membrane%2C plant-type cell wall%3B EXPRESSED IN: 25 plant structures%3B EXPRESSED DURING: 13 growth stages%3B CONTAINS InterPro DOMAIN/s: Pectinesterase%2C active site (InterPro:IPR018040)%2C Pectin lyase fold/virulence fac…	PMEPCRA	0.133083	0.38206	0.626793	-0.341636	0.191208	0.999831	-0.676181	0.000998723	0.0603339	-0.688677	0.000927399	0.0179425	-0.774006	3.48814e-07	2.86429e-05	-0.755881	0.000220378	0.0044087	12.6569	9.17175	10.5842	12.7197	10.232	10.6959	11.1587	9.2382	8.53942	5.93925	4.6664	13.2548	4.49004	8.60268	6.93161	5.78768	5.09741	7.98199	4.61805	8.07166	7.0759	5.99029	5.51304	5.69724	5.93001	8.14148	4.43087
AT1G11700	Protein of unknown function%2C DUF584%3B FUNCTIONS IN: molecular_function unknown%3B INVOLVED IN: biological_process unknown%3B LOCATED IN: chloroplast%3B EXPRESSED IN: 21 plant structures%3B EXPRESSED DURING: 11 growth stages%3B CONTAINS InterPro DOMAIN/s: Protein of unknown function DUF584 (InterPro:IPR007608)%3B BEST Arabidopsis thaliana protein match is: Protein of unknown function%2C DUF584 …		0.416609	0.0166727	0.0764775	0.193028	0.292838	0.999831	-0.249455	0.418375	0.99949	-0.0734117	0.889917	0.964288	-0.755864	0.00342247	0.0384868	-0.962887	6.34429e-06	0.000221306	28.7693	24.8685	25.0775	31.6286	15.9908	18.2094	24.0622	24.9212	25.8785	17.6165	24.2716	27.1928	23.0745	22.5896	16.6632	7.63971	9.75728	28.1424	7.56302	33.8887	13.5107	9.08071	18.5965	8.38998	13.3201	9.52233	9.43208
AT1G11840	glyoxalase I homolog (GLX1)%3B FUNCTIONS IN: lactoylglutathione lyase activity%2C metal ion binding%3B INVOLVED IN: response to cadmium ion%2C carbohydrate metabolic process%3B LOCATED IN: peroxisome%2C plasma membrane%2C vacuole%2C chloroplast envelope%3B EXPRESSED IN: 27 plant structures%3B EXPRESSED DURING: 14 growth stages%3B CONTAINS InterPro DOMAIN/s: Glyoxalase I (InterPro:IPR004361)%2C Gl…	GLX1	0.298267	0.008047	0.0436699	-0.085469	0.35692	0.999831	-0.429648	5.63216e-06	0.000918929	-0.576857	7.9851e-06	0.000510171	-0.655262	1.61992e-05	0.000691585	-0.670373	4.8109e-10	4.55739e-08	149.624	115.315	117.935	135.586	112.304	107.641	100.317	103.643	109.348	96.7987	89.2517	104.522	81.5514	83.354	78.3314	71.9495	64.0642	77.8312	60.2577	83.2898	78.0271	68.8621	74.6135	48.8769	74.5334	65.6596	61.346
AT1G11850	unknown protein%3B FUNCTIONS IN: molecular_function unknown%3B INVOLVED IN: biological_process unknown%3B LOCATED IN: endomembrane system%3B EXPRESSED IN: 19 plant structures%3B EXPRESSED DURING: 12 growth stages%3B Has 38777 Blast hits to 8185 proteins in 741 species: Archae - 46%3B Bacteria - 14846%3B Metazoa - 13013%3B Fungi - 1392%3B Plants - 5894%3B Viruses - 543%3B Other Eukaryotes - 3043 (…		0.959724	0.0534261	0.180185	0.289538	0.590658	0.999831	1.20776	0.016066	0.37196	1.86708	1.02731e-05	0.000629179	1.63669	3.76057e-05	0.00136406	0.4009	0.407476	0.736988	2.01484	4.62344	1.14331	3.63807	1.89905	0.853473	2.23347	0.883697	1.60313	2.8692	2.41187	0.536922	2.08931	1.77405	6.02749	3.89006	6.41	8.19423	3.20434	4.00153	2.9633	4.1811	4.63705	6.72458	1.92169	1.70104	2.31949
AT1G12020	unknown protein%3B BEST Arabidopsis thaliana protein match is: unknown protein (TAIR:AT1G62422.1)%3B Has 89 Blast hits to 88 proteins in 16 species: Archae - 0%3B Bacteria - 0%3B Metazoa - 0%3B Fungi - 0%3B Plants - 87%3B Viruses - 0%3B Other Eukaryotes - 2 (source: NCBI BLink).		0.296088	0.13524	0.339116	0.135752	0.438491	0.999831	0.406503	0.0611888	0.715112	0.815902	3.07269e-06	0.000237785	0.638495	0.00207863	0.0276778	0.783838	3.58254e-05	0.000954933	4.49814	3.4865	3.52931	5.02882	3.76858	3.04862	3.2503	3.45721	3.8176	3.56481	3.72263	3.78251	5.07901	4.18552	5.51259	3.2326	5.63686	6.13724	5.18492	6.97832	6.12555	5.6006	3.56926	5.79657	5.38657	6.12436	6.13724
AT1G12060	BCL-2-associated athanogene 5 (BAG5)%3B INVOLVED IN: regulation of apoptosis%2C apoptosis%3B LOCATED IN: cellular_component unknown%3B CONTAINS InterPro DOMAIN/s: Apoptosis regulator%2C Bcl-2 protein%2C BAG (InterPro:IPR003103)%2C IQ calmodulin-binding region (InterPro:IPR000048)%3B BEST Arabidopsis thaliana protein match is: BCL-2-associated athanogene 6 (TAIR:AT2G46240.1)%3B Has 84 Blast hits t…	BAG5	0.71262	0.000330467	0.0030615	-0.153522	0.510761	0.999831	-0.335736	0.16242	0.931573	-0.107314	0.685796	0.88474	-0.304877	0.235132	0.54454	-0.559394	0.0400206	0.209026	8.15708	7.18773	7.89964	8.55962	4.8294	5.0546	5.32774	4.2523	4.96145	3.34002	5.32345	4.05763	3.72177	4.17104	4.41364	3.14979	3.79935	6.50647	3.08686	4.81752	4.90541	3.27259	4.85446	2.90395	3.73439	3.04325	3.22755
AT1G12160	Flavin-binding monooxygenase family protein%3B FUNCTIONS IN: NADP or NADPH binding%2C monooxygenase activity%2C FAD binding%2C flavin-containing monooxygenase activity%3B INVOLVED IN: oxidation reduction%3B LOCATED IN: cellular_component unknown%3B EXPRESSED IN: 15 plant structures%3B EXPRESSED DURING: 6 growth stages%3B CONTAINS InterPro DOMAIN/s: Flavin-containing monooxygenase FMO (InterPro:IP…		-2.83239	3.43582e-11	1.56597e-09	-0.0368479	0.890977	0.999831	0.362225	0.182271	0.942322	0.949408	0.00938097	0.0881317	1.20049	1.05579e-06	7.2504e-05	1.52564	1.83302e-09	1.58848e-07	0.512867	0.470751	0.129344	0.191598	2.52439	2.73111	2.16579	1.99234	1.90432	3.04839	2.66037	1.70839	2.99151	2.10736	3.00183	4.08456	5.88669	2.75865	7.34085	2.28407	4.58862	7.38344	4.07753	5.67005	5.38073	6.24745	8.92185
AT1G12220	RESISTANT TO P. SYRINGAE 5 (RPS5)%3B CONTAINS InterPro DOMAIN/s: Leucine-rich repeat-containing protein (InterPro:IPR015766)%2C NB-ARC (InterPro:IPR002182)%2C Disease resistance protein (InterPro:IPR000767)%3B BEST Arabidopsis thaliana protein match is: LRR and NB-ARC domains-containing disease resistance protein (TAIR:AT1G12280.1)%3B Has 17406 Blast hits to 16115 proteins in 670 species: Archae …	RPS5	-1.07196	7.5893e-08	1.89487e-06	-0.115275	0.4577	0.999831	-0.0126293	0.937597	0.99949	0.063565	0.747401	0.91097	0.198649	0.316894	0.625201	0.388355	0.0225476	0.144858	1.8584	3.09885	2.5309	1.94394	4.4374	4.61828	5.07495	5.86861	5.52031	3.98882	4.28443	4.67171	4.59289	4.53319	4.86658	5.86044	5.96641	4.291	6.66893	4.0562	3.94799	7.00591	5.35707	6.71934	5.55378	6.96321	7.28982
AT1G12244	Polynucleotidyl transferase%2C ribonuclease H-like superfamily protein%3B FUNCTIONS IN: hydrolase activity%2C acting on ester bonds%2C nucleic acid binding%3B INVOLVED IN: DNA repair%2C nucleobase%2C nucleoside%2C nucleotide and nucleic acid metabolic process%2C DNA recombination%2C response to DNA damage stimulus%3B LOCATED IN: endomembrane system%2C cytoplasm%3B CONTAINS InterPro DOMAIN/s: Reso…		1.14759	3.13929e-07	6.89395e-06	0.329812	0.170906	0.999831	-0.169147	0.592694	0.99949	0.215826	0.454979	0.75618	0.0150217	0.958844	0.986501	-0.023561	0.936619	0.981475	6.8941	8.36923	9.8712	7.97576	3.35377	4.30643	4.13219	3.23273	4.24674	4.296	5.79754	4.62255	4.84281	3.82925	2.54547	2.14685	2.44161	5.60175	4.89716	4.60412	5.0152	2.1921	4.21864	3.80396	4.45429	3.75509	2.95842
AT1G12250	Pentapeptide repeat-containing protein%3B FUNCTIONS IN: molecular_function unknown%3B INVOLVED IN: biological_process unknown%3B LOCATED IN: thylakoid%2C chloroplast thylakoid membrane%2C chloroplast thylakoid lumen%2C chloroplast%3B EXPRESSED IN: 22 plant structures%3B EXPRESSED DURING: 13 growth stages%3B CONTAINS InterPro DOMAIN/s: Pentapeptide repeat (InterPro:IPR001646)%3B BEST Arabidopsis t…		0.645991	4.062e-05	0.000511389	-0.00361461	0.977407	0.999831	-0.315014	0.0903052	0.807935	-0.296351	0.0505189	0.246706	-0.416986	0.00617082	0.0581721	-0.398744	0.0126656	0.0969358	40.8904	28.4924	39.6531	41.0861	27.8487	24.9464	21.5381	22.0391	22.856	22.7364	23.86	26.5737	22.6143	22.7121	18.0258	14.1766	16.2371	21.4118	19.1059	22.1005	18.1926	16.2409	21.6854	16.5088	20.5484	19.1753	15.5674
AT1G12360	keule (KEU)%3B FUNCTIONS IN: protein transporter activity%3B INVOLVED IN: protein secretion%2C cytokinesis%3B LOCATED IN: cytosol%2C peripheral to membrane of membrane fraction%2C plasma membrane%2C vacuole%3B EXPRESSED IN: 25 plant structures%3B EXPRESSED DURING: 15 growth stages%3B CONTAINS InterPro DOMAIN/s: Sec1-like protein (InterPro:IPR001619)%3B BEST Arabidopsis thaliana protein match is: …	KEU	-0.662857	1.99837e-06	3.54545e-05	0.0114204	0.909793	0.999831	0.215761	0.107656	0.841207	0.0922485	0.505202	0.787118	0.351691	0.0199169	0.127899	0.385632	0.00080278	0.0123912	9.56572	12.4891	10.4817	8.42049	16.7194	15.689	16.1581	16.6992	15.9658	18.4621	15.5747	15.932	17.145	16.8451	18.8345	23.1654	19.136	14.4535	20.6607	15.6429	15.7262	24.8557	20.0597	23.0156	19.5447	22.3977	22.6149
AT1G12420	ACT domain repeat 8 (ACR8)%3B CONTAINS InterPro DOMAIN/s: Amino acid-binding ACT (InterPro:IPR002912)%3B BEST Arabidopsis thaliana protein match is: ACT domain repeat 7 (TAIR:AT4G22780.1)%3B Has 2013 Blast hits to 1422 proteins in 371 species: Archae - 0%3B Bacteria - 1118%3B Metazoa - 0%3B Fungi - 0%3B Plants - 487%3B Viruses - 0%3B Other Eukaryotes - 408 (source: NCBI BLink).	ACR8	-0.680828	0.000680551	0.00565663	0.146702	0.403561	0.999831	0.718605	0.00156616	0.0823664	0.769256	0.000378984	0.00940418	1.07515	6.31031e-05	0.00201606	1.02267	1.43865e-05	0.000440602	2.69074	3.40176	3.73869	3.38863	4.67878	4.4731	5.57418	6.61644	5.33209	5.9346	6.96862	5.46573	7.79147	6.71517	8.39946	12.3014	11.6544	6.55386	10.1361	8.16402	9.60721	12.2209	6.34485	16.9018	7.69903	10.3848	14.7542
AT1G12710	phloem protein 2-A12 (PP2-A12)%3B CONTAINS InterPro DOMAIN/s: F-box domain%2C cyclin-like (InterPro:IPR001810)%3B BEST Arabidopsis thaliana protein match is: phloem protein 2-A11 (TAIR:AT1G63090.1)%3B Has 458 Blast hits to 452 proteins in 24 species: Archae - 0%3B Bacteria - 0%3B Metazoa - 0%3B Fungi - 2%3B Plants - 456%3B Viruses - 0%3B Other Eukaryotes - 0 (source: NCBI BLink).	PP2-A12	0.0927177	0.592283	0.790469	-0.0149281	0.918785	0.999831	-0.250428	0.174575	0.937488	-0.62432	4.99995e-05	0.00208126	-0.505016	0.00114877	0.0181704	-0.442686	0.0134361	0.101072	25.7774	16.2095	20.401	18.7279	20.2244	20.5456	15.2158	20.488	17.9038	17.9175	17.0481	22.5054	19.6415	17.7228	14.3745	12.5797	11.3005	12.9293	11.4293	14.1251	12.6373	15.2201	14.3819	11.9424	17.1828	13.6039	11.7316
AT1G12845	unknown protein%3B FUNCTIONS IN: molecular_function unknown%3B INVOLVED IN: biological_process unknown%3B LOCATED IN: endomembrane system%3B EXPRESSED IN: 22 plant structures%3B EXPRESSED DURING: 13 growth stages%3B Has 8 Blast hits to 8 proteins in 4 species: Archae - 0%3B Bacteria - 0%3B Metazoa - 0%3B Fungi - 0%3B Plants - 8%3B Viruses - 0%3B Other Eukaryotes - 0 (source: NCBI BLink).		0.670977	0.00436286	0.0266642	0.196094	0.39168	0.999831	0.443593	0.165505	0.932224	0.412161	0.228561	0.554587	-0.20964	0.434058	0.721249	-0.226578	0.336171	0.679976	25.0725	12.5411	18.6145	22.5921	13.8073	13.2288	13.562	9.0374	15.541	15.9073	17.0861	9.08374	16.6512	22.5999	21.1057	7.20676	8.99759	26.3145	9.64987	21.4302	11.6012	8.62284	16.1891	6.93418	12.8971	11.1444	8.07173
AT1G12900	glyceraldehyde 3-phosphate dehydrogenase A subunit 2 (GAPA-2)%3B FUNCTIONS IN: NAD or NADH binding%2C glyceraldehyde-3-phosphate dehydrogenase activity%3B INVOLVED IN: oxidation reduction%2C glycolysis%2C glucose metabolic process%3B LOCATED IN: apoplast%2C chloroplast stroma%2C chloroplast%2C membrane%2C chloroplast envelope%3B EXPRESSED IN: 24 plant structures%3B EXPRESSED DURING: 14 growth sta…	GAPA-2	0.770802	2.63184e-07	5.85273e-06	-0.0520192	0.736283	0.999831	0.0682825	0.70212	0.99949	0.168754	0.302834	0.634332	0.10047	0.564006	0.810759	0.0113809	0.943024	0.98378	748.167	663.894	705.851	795.035	515.252	420.181	462.555	318.774	435.44	422.009	467.165	334.189	491.371	451.816	508.893	350.421	485.432	566.147	462.172	424.785	447.911	371.027	568.507	459.79	489.602	416.248	403.135
AT1G12990	beta-1%2C4-N-acetylglucosaminyltransferase family protein%3B FUNCTIONS IN: transferase activity%2C transferring glycosyl groups%2C acetylglucosaminyltransferase activity%3B INVOLVED IN: protein amino acid N-linked glycosylation%3B LOCATED IN: membrane%3B EXPRESSED IN: 23 plant structures%3B EXPRESSED DURING: 13 growth stages%3B CONTAINS InterPro DOMAIN/s: Glycosyl transferase%2C family 17 (InterP…		-1.40591	3.40599e-15	2.71986e-13	0.0379019	0.782325	0.999831	0.775642	1.50559e-05	0.00210793	0.646973	0.00181317	0.0293759	0.9566	1.35461e-07	1.25673e-05	1.14625	3.99945e-23	2.86257e-20	8.80902	8.56406	6.62541	5.08887	20.787	20.1871	19.6784	16.8783	18.0271	22.565	22.7398	16.6684	36.1601	24.4367	30.373	42.1669	38.8104	21.7731	37.8011	23.6404	28.2114	45.3757	31.0592	46.4927	42.0089	42.749	45.2312
AT1G13000	Protein of unknown function (DUF707)%3B CONTAINS InterPro DOMAIN/s: Protein of unknown function DUF707 (InterPro:IPR007877)%3B BEST Arabidopsis thaliana protein match is: Protein of unknown function (DUF707) (TAIR:AT3G26440.2)%3B Has 334 Blast hits to 332 proteins in 29 species: Archae - 0%3B Bacteria - 19%3B Metazoa - 0%3B Fungi - 0%3B Plants - 306%3B Viruses - 0%3B Other Eukaryotes - 9 (source:…		-1.09908	3.08457e-13	1.94167e-11	-0.0362001	0.778808	0.999831	0.152514	0.379496	0.996788	0.131983	0.496359	0.781802	0.300768	0.0345327	0.183176	0.467274	0.00160829	0.0210285	6.30987	6.61257	6.21498	4.9991	11.5719	13.5175	12.211	14.7931	12.2285	12.4031	11.5777	14.3522	14.8894	11.2769	13.6483	18.2258	17.9512	9.90757	16.3867	13.0609	15.7349	18.3006	13.6383	16.6651	15.9695	18.1686	20.3366
AT1G13020	eukaryotic initiation factor 4B2 (EIF4B2)%3B FUNCTIONS IN: translation initiation factor activity%3B INVOLVED IN: biological_process unknown%3B LOCATED IN: cellular_component unknown%3B EXPRESSED IN: 25 plant structures%3B EXPRESSED DURING: 13 growth stages%3B CONTAINS InterPro DOMAIN/s: Plant specific eukaryotic initiation factor 4B (InterPro:IPR010433)%3B BEST Arabidopsis thaliana protein match…	EIF4B2	-0.655668	1.27234e-05	0.000182539	-0.0858032	0.417102	0.999831	0.202364	0.109494	0.846892	0.33563	0.0218795	0.150006	0.476297	1.6189e-05	0.000691585	0.55214	2.20981e-06	8.97154e-05	6.66646	10.1214	8.07855	7.39308	13.1024	12.1378	13.35	12.5677	11.4759	13.2081	11.9116	11.754	14.8692	12.7979	14.4842	16.9185	17.4921	14.1694	19.6553	13.5653	16.5672	18.0102	17.3572	19.5208	17.8351	19.3776	19.6072
AT1G13080	cytochrome P450%2C family 71%2C subfamily B%2C polypeptide 2 (CYP71B2)%3B FUNCTIONS IN: electron carrier activity%2C monooxygenase activity%2C iron ion binding%2C oxygen binding%2C heme binding%3B INVOLVED IN: response to cyclopentenone%2C heat acclimation%3B EXPRESSED IN: 24 plant structures%3B EXPRESSED DURING: 13 growth stages%3B CONTAINS InterPro DOMAIN/s: Cytochrome P450 (InterPro:IPR001128)…	CYP71B2	-0.753011	0.000399679	0.0035808	0.0820826	0.61881	0.999831	0.219728	0.294229	0.980081	0.104724	0.538581	0.808545	0.194028	0.278074	0.590726	0.344868	0.0783963	0.318801	3.55183	4.10149	2.6584	2.33991	5.23157	5.76855	5.66094	4.82421	5.95599	6.58314	5.42516	4.9768	6.71277	4.52853	5.78218	8.12952	5.77498	5.53154	6.9523	4.96473	5.78553	7.66781	5.11398	6.11838	5.46392	7.07517	8.14849
AT1G13110	cytochrome P450%2C family 71 subfamily B%2C polypeptide 7 (CYP71B7)%3B FUNCTIONS IN: electron carrier activity%2C monooxygenase activity%2C iron ion binding%2C oxygen binding%2C heme binding%3B INVOLVED IN: oxidation reduction%3B EXPRESSED IN: 22 plant structures%3B EXPRESSED DURING: 13 growth stages%3B CONTAINS InterPro DOMAIN/s: Cytochrome P450 (InterPro:IPR001128)%2C Cytochrome P450%2C E-class…	CYP71B7	-0.653992	6.69711e-06	0.000103372	-0.0452513	0.735145	0.999831	-0.404951	0.00630876	0.220632	-0.413711	0.00541674	0.06124	-0.435337	0.00613885	0.0579145	-0.290758	0.0612715	0.275046	61.8751	74.1863	69.0268	65.0202	98.6321	112.003	85.5006	131.447	99.8281	109.672	94.2767	110.87	87.207	82.5736	75.8241	77.7976	75.0653	75.2519	83.6803	88.3579	68.8107	94.2371	75.439	79.2468	79.7087	88.0844	96.8299
AT1G13210	autoinhibited Ca2+/ATPase II (ACA.l)%3B FUNCTIONS IN: calmodulin binding%2C ATPase activity%2C coupled to transmembrane movement of ions%2C phosphorylative mechanism%3B INVOLVED IN: phospholipid transport%2C ATP biosynthetic process%3B LOCATED IN: plasma membrane%3B EXPRESSED IN: 23 plant structures%3B EXPRESSED DURING: 12 growth stages%3B CONTAINS InterPro DOMAIN/s: ATPase%2C P-type%2C phospholi…	ACA.l	-2.05113	5.68634e-23	1.1816e-20	-0.156924	0.275632	0.999831	0.073773	0.717836	0.99949	-0.00721319	0.975736	0.993484	0.267522	0.19277	0.490039	0.41431	0.0124498	0.095777	9.3042	14.3053	8.25548	8.41221	35.3729	38.1535	38.6745	55.8082	35.2247	41.5672	36.8274	37.2122	37.3762	36.0227	43.9866	59.8539	50.2818	29.2132	56.5742	31.9471	35.4176	60.1674	45.3673	62.3236	50.9327	57.8369	60.7794
AT1G13245	ROTUNDIFOLIA like 17 (RTFL17)%3B CONTAINS InterPro DOMAIN/s: DVL (InterPro:IPR012552)%3B BEST Arabidopsis thaliana protein match is: ROTUNDIFOLIA like 15 (TAIR:AT1G68825.2)%3B Has 124 Blast hits to 124 proteins in 12 species: Archae - 0%3B Bacteria - 0%3B Metazoa - 0%3B Fungi - 0%3B Plants - 124%3B Viruses - 0%3B Other Eukaryotes - 0 (source: NCBI BLink).	RTFL17	-0.0207139	0.938036	0.973971	0.19518	0.315739	0.999831	-0.17036	0.557465	0.99949	-1.17726	2.21698e-06	0.000186178	-0.953568	0.000571576	0.0109697	-0.833912	0.0035771	0.038989	14.9241	7.86394	17.9827	13.078	13.3139	16.0552	9.22002	16.3467	16.2724	15.4687	13.8214	17.0128	15.6189	16.1148	7.62075	9.33787	4.82724	6.23632	5.54488	7.71762	7.18097	8.17256	9.25171	4.03549	8.83041	9.73312	4.66636
AT1G13260	related to ABI3/VP1 1 (RAV1)%3B CONTAINS InterPro DOMAIN/s: DNA-binding%2C integrase-type (InterPro:IPR016177)%2C Transcriptional factor B3 (InterPro:IPR003340)%2C Pathogenesis-related transcriptional factor/ERF%2C DNA-binding (InterPro:IPR001471)%3B BEST Arabidopsis thaliana protein match is: ethylene response DNA binding factor 3 (TAIR:AT3G25730.1)%3B Has 6277 Blast hits to 6015 proteins in 258…	RAV1	-1.01513	1.85749e-08	5.31007e-07	0.0790935	0.519721	0.999831	0.478611	0.00385308	0.158098	0.104173	0.613672	0.851481	0.40271	0.0158021	0.110058	0.546682	0.00011507	0.00259176	39.9511	24.2058	29.6611	25.8489	58.9685	69.9668	48.2321	65.9416	65.2151	68.1037	60.4428	63.2642	103.098	72.8802	74.6886	88.6631	77.1476	46.4476	84.0142	54.932	79.7702	101.272	65.2122	76.5835	84.5924	95.9883	88.0913
AT1G13280	allene oxide cyclase 4 (AOC4)%3B FUNCTIONS IN: allene-oxide cyclase activity%3B INVOLVED IN: jasmonic acid biosynthetic process%3B LOCATED IN: plasma membrane%2C chloroplast%3B EXPRESSED IN: 24 plant structures%3B EXPRESSED DURING: 13 growth stages%3B CONTAINS InterPro DOMAIN/s: Allene oxide cyclase (InterPro:IPR009410)%3B BEST Arabidopsis thaliana protein match is: allene oxide cyclase 3 (TAIR:A…	AOC4	-0.395696	0.000234774	0.00229257	-0.321803	0.00139681	0.999831	-0.638894	1.51381e-06	0.000301612	-0.761153	8.93392e-06	0.000559636	-0.759233	3.68486e-07	3.00028e-05	-0.731481	1.50007e-07	8.62766e-06	31.009	28.6867	27.9975	31.2161	37.0943	42.4741	36.9818	40.8777	33.5013	32.4118	29.7909	30.451	23.2935	30.13	23.4586	24.1206	20.3082	22.3801	19.117	31.4268	21.5463	28.712	24.43	18.8788	25.9271	25.7575	19.9883
AT1G13390	unknown protein%3B BEST Arabidopsis thaliana protein match is: unknown protein (TAIR:AT1G68490.1)%3B Has 114 Blast hits to 114 proteins in 18 species: Archae - 0%3B Bacteria - 0%3B Metazoa - 0%3B Fungi - 0%3B Plants - 114%3B Viruses - 0%3B Other Eukaryotes - 0 (source: NCBI BLink).		0.0695576	0.721514	0.869226	-0.012569	0.951344	0.999831	-0.185538	0.411211	0.99949	-0.478815	0.050232	0.24613	-0.682253	0.000267661	0.00613906	-0.419367	0.0311877	0.178631	23.8534	15.6462	18.9825	22.9912	18.0371	23.1488	14.0696	22.8589	16.4985	16.8864	16.3711	27.432	21.1768	20.6184	12.8997	13.9978	11.821	12.3723	10.9413	21.1038	14.0545	11.8293	12.66	10.3439	16.6275	15.0587	12.4594
AT1G13470	Protein of unknown function (DUF1262)%3B CONTAINS InterPro DOMAIN/s: Protein of unknown function DUF1262 (InterPro:IPR010683)%3B BEST Arabidopsis thaliana protein match is: Protein of unknown function (DUF1262) (TAIR:AT1G13520.1)%3B Has 101 Blast hits to 94 proteins in 9 species: Archae - 0%3B Bacteria - 0%3B Metazoa - 0%3B Fungi - 0%3B Plants - 101%3B Viruses - 0%3B Other Eukaryotes - 0 (source:…		-5.15647	5.20501e-08	1.35197e-06	0.208117	0.137391	0.999831	0.986685	0.00083048	0.0529488	0.935233	0.00892941	0.0847588	1.28931	1.05046e-15	4.71411e-13	1.51063	9.32026e-20	4.28843e-17	4.35974	9.43261	0.314148	0.620463	109.84	123.921	132.097	163.041	127.77	149.619	156.897	177.009	299.185	113.76	252.342	385.396	370.49	117.824	398.035	130.666	303.503	363.178	260.964	371.11	318.547	362.74	459.992
AT1G13750	Purple acid phosphatases superfamily protein%3B FUNCTIONS IN: hydrolase activity%2C protein serine/threonine phosphatase activity%2C metal ion binding%2C acid phosphatase activity%3B INVOLVED IN: biological_process unknown%3B LOCATED IN: endomembrane system%3B EXPRESSED IN: 21 plant structures%3B EXPRESSED DURING: 13 growth stages%3B CONTAINS InterPro DOMAIN/s: Purple acid phosphatase%2C N-termin…		-3.29567	5.47004e-08	1.417e-06	0.0944654	0.425584	0.999831	-0.0159513	0.93939	0.99949	-0.0731041	0.817532	0.937932	0.288864	0.109309	0.36125	0.540853	0.000460569	0.00795397	0.774845	4.3147	0.885879	0.926297	19.0856	14.8043	18.1929	16.3125	17.2624	19.9061	18.6331	17.5098	16.4446	11.9267	15.5339	23.9859	22.4791	9.16236	24.7217	9.00315	15.144	26.6915	19.2521	22.8867	21.3824	24.2727	29.76
AT1G13820	alpha/beta-Hydrolases superfamily protein%3B FUNCTIONS IN: hydrolase activity%2C catalytic activity%3B CONTAINS InterPro DOMAIN/s: Epoxide hydrolase-like (InterPro:IPR000639)%2C Alpha/beta hydrolase fold-1 (InterPro:IPR000073)%3B BEST Arabidopsis thaliana protein match is: alpha/beta-Hydrolases superfamily protein (TAIR:AT5G39220.1)%3B Has 7432 Blast hits to 7419 proteins in 1219 species: Archae …		0.71278	3.21756e-08	8.78239e-07	0.0823494	0.477713	0.999831	0.0786865	0.569925	0.99949	0.0525721	0.677415	0.880603	-0.0358375	0.795128	0.924147	-0.0287902	0.841425	0.950608	32.9186	25.9577	31.2458	29.8874	19.619	18.1093	19.7145	16.0505	20.0012	19.7886	19.6629	18.7408	20.6364	19.3817	21.0968	16.7558	17.3986	19.3162	20.9412	19.0189	19.4393	15.6029	19.7019	17.354	19.4803	18.7685	16.3068
AT1G13910	Leucine-rich repeat (LRR) family protein%3B INVOLVED IN: signal transduction%3B LOCATED IN: endomembrane system%3B EXPRESSED IN: 7 plant structures%3B EXPRESSED DURING: 4 anthesis%2C petal differentiation and expansion stage%3B CONTAINS InterPro DOMAIN/s: Leucine-rich repeat (InterPro:IPR001611)%3B BEST Arabidopsis thaliana protein match is: Leucine-rich repeat (LRR) family protein (TAIR:AT5G6124…		0.292988	0.23617	0.478853	-0.118331	0.636027	0.999831	1.00807	2.00338e-05	0.00259837	0.700224	0.00207157	0.0320245	0.630048	0.00923492	0.0772125	0.616404	0.0217746	0.141267	3.56972	2.75232	2.66482	3.62734	2.69167	2.90326	1.98985	2.79135	2.80242	2.26323	2.43095	2.13085	4.07183	5.029	6.24026	5.51367	4.0617	4.79558	3.49365	4.53733	3.22008	4.14833	5.01895	3.75293	4.90275	3.58207	3.50676
AT1G13920	Remorin family protein%3B CONTAINS InterPro DOMAIN/s: Remorin%2C C-terminal (InterPro:IPR005516)%3B BEST Arabidopsis thaliana protein match is: Remorin family protein (TAIR:AT1G69325.1)%3B Has 2207 Blast hits to 2073 proteins in 300 species: Archae - 0%3B Bacteria - 220%3B Metazoa - 860%3B Fungi - 377%3B Plants - 358%3B Viruses - 3%3B Other Eukaryotes - 389 (source: NCBI BLink).		1.00816	4.58721e-06	7.41203e-05	-0.245604	0.203014	0.999831	-1.02604	0.000102285	0.0102389	-1.11492	1.30408e-05	0.000757169	-0.934195	0.000645853	0.0119494	-1.54882	7.76932e-09	6.02981e-07	13.2914	7.07482	12.5511	13.4829	5.79662	6.46384	6.15104	4.74576	5.66598	5.17056	5.29543	3.6875	2.64324	4.32257	2.33661	1.99201	1.63553	3.94925	2.37592	2.80517	3.33241	2.14104	4.8083	1.97495	2.83638	1.34685	1.80105
AT1G13930	FUNCTIONS IN: molecular_function unknown%3B INVOLVED IN: response to cadmium ion%2C response to salt stress%3B LOCATED IN: chloroplast%2C chloroplast stroma%2C plasma membrane%2C chloroplast envelope%3B EXPRESSED IN: 27 plant structures%3B EXPRESSED DURING: 14 growth stages%3B BEST Arabidopsis thaliana protein match is: nodulin-related protein 1 (TAIR:AT2G03440.1)%3B Has 64 Blast hits to 64 prote…		0.887636	8.39958e-08	2.07573e-06	0.0627418	0.541119	0.999831	-0.323962	0.112495	0.851354	-0.396518	0.0230143	0.155185	-0.568475	0.00273799	0.0332382	-0.703016	1.56104e-06	6.58814e-05	3129.06	2041.96	3330.63	3406.86	1483.15	1825.07	1681.47	1483.03	1670.85	1584.14	1899.77	1614.23	1430.65	1633.8	1309.62	801.813	1088.31	1360.62	922.147	1567.16	1081.8	940.596	1547.53	811.717	1210.11	976.158	822.626
AT1G13990	unknown protein%3B FUNCTIONS IN: molecular_function unknown%3B INVOLVED IN: biological_process unknown%3B LOCATED IN: chloroplast%3B EXPRESSED IN: 23 plant structures%3B EXPRESSED DURING: 13 growth stages%3B CONTAINS InterPro DOMAIN/s: Protein of unknown function DUF3110 (InterPro:IPR021503)%3B Has 25 Blast hits to 25 proteins in 8 species: Archae - 0%3B Bacteria - 0%3B Metazoa - 0%3B Fungi - 0%3…		-0.380412	0.0557188	0.185902	0.243818	0.207124	0.999831	0.0683234	0.796713	0.99949	-0.591097	0.0037069	0.04771	-0.396172	0.0339966	0.181626	-0.0241471	0.890257	0.967398	37.0142	22.0915	28.7498	22.5919	36.3248	37.8567	27.2254	43.1171	37.3319	37.2701	35.5944	60.5715	36.31	34.954	22.0601	58.5465	25.1493	16.2321	27.3817	27.5263	22.8317	36.0611	25.7898	25.6642	41.9327	32.0249	33.5198
AT1G14150	PsbQ-like 2 (PQL2)%3B FUNCTIONS IN: electron transporter%2C transferring electrons within the cyclic electron transport pathway of photosynthesis activity%3B INVOLVED IN: photosynthetic electron transport chain%3B LOCATED IN: in 6 components%3B EXPRESSED IN: 22 plant structures%3B EXPRESSED DURING: 13 growth stages%3B CONTAINS InterPro DOMAIN/s: Photosystem II oxygen evolving complex protein PsbQ…	PnsL2	0.712224	3.84413e-07	8.28181e-06	0.164241	0.197789	0.999831	0.000774202	0.996981	0.999712	0.123376	0.453425	0.754831	-0.0548975	0.699395	0.881856	-0.0731336	0.533638	0.81883	125.011	104.35	141.524	154.343	73.4939	84.0024	88.0756	76.8013	82.6339	75.0454	105.278	98.517	100.825	84.2944	88.1649	49.613	75.5032	91.8427	71.6308	113.689	84.3343	62.6373	91.3272	73.3718	84.0739	73.6085	74.2394
AT1G14170	RNA-binding KH domain-containing protein%3B FUNCTIONS IN: RNA binding%2C nucleic acid binding%3B INVOLVED IN: biological_process unknown%3B LOCATED IN: cellular_component unknown%3B CONTAINS InterPro DOMAIN/s: K Homology (InterPro:IPR004087)%2C K Homology%2C type 1%2C subgroup (InterPro:IPR018111)%2C K Homology%2C type 1 (InterPro:IPR004088)%3B BEST Arabidopsis thaliana protein match is: RNA-bind…		-1.37182	4.72528e-14	3.28475e-12	0.0903449	0.350426	0.999831	0.155799	0.445529	0.99949	0.181268	0.365052	0.686919	0.336377	0.0102396	0.0828828	0.577814	0.000163213	0.00344333	4.9987	9.22739	6.55544	8.46564	19.7764	18.1224	19.1858	19.154	19.3855	21.2381	20.6254	20.0995	22.5768	14.4755	18.7248	29.4356	27.5511	15.6223	26.7983	16.9003	20.9662	28.4683	21.7535	25.4884	23.5202	27.3307	35.3513
AT1G14200	RING/U-box superfamily protein%3B FUNCTIONS IN: zinc ion binding%3B EXPRESSED IN: 20 plant structures%3B EXPRESSED DURING: 12 growth stages%3B CONTAINS InterPro DOMAIN/s: Zinc finger%2C RING-type (InterPro:IPR001841)%2C Zinc finger%2C C3HC4 RING-type (InterPro:IPR018957)%3B BEST Arabidopsis thaliana protein match is: RING/U-box superfamily protein (TAIR:AT1G26800.1)%3B Has 10250 Blast hits to 102…		-1.43896	2.63617e-13	1.68132e-11	0.110639	0.446386	0.999831	-0.0246748	0.934357	0.99949	-0.157894	0.634709	0.862471	0.0631643	0.672287	0.869688	0.0915372	0.62735	0.866637	4.82832	7.26063	8.29066	8.392	16.0947	21.2855	19.9557	21.2154	18.7453	21.1678	19.8944	24.5289	19.814	9.80917	16.0342	31.8339	27.479	9.05678	24.1299	10.09	20.246	22.8104	18.1118	21.0862	16.9507	19.9232	26.4911
AT1G14250	GDA1/CD39 nucleoside phosphatase family protein%3B FUNCTIONS IN: hydrolase activity%3B INVOLVED IN: biological_process unknown%3B LOCATED IN: vacuole%3B EXPRESSED IN: male gametophyte%2C cultured cell%2C pollen tube%3B EXPRESSED DURING: L mature pollen stage%2C M germinated pollen stage%3B CONTAINS InterPro DOMAIN/s: Nucleoside phosphatase GDA1/CD39 (InterPro:IPR000407)%3B BEST Arabidopsis thalia…		0.389572	0.54742	0.75851	-1.50662	0.0572678	0.999831	-3.02624	1.19358e-06	0.000242473	-3.19899	3.72042e-07	4.15973e-05	-2.78315	6.86081e-06	0.000343878	-3.20422	3.18418e-06	0.000124563	31.134	27.5493	22.4825	67.3877	26.2719	26.7287	6.85756	54.2279	5.94055	4.5487	5.00496	24.6514	1.85811	4.86471	3.02986	4.27045	2.90624	1.52802	3.78142	4.2597	6.25906	3.60223	4.37387	2.42957	4.16579	2.91756	2.29203
AT1G14345	NAD(P)-linked oxidoreductase superfamily protein%3B FUNCTIONS IN: oxidoreductase activity%3B INVOLVED IN: oxidation reduction%3B LOCATED IN: chloroplast thylakoid membrane%2C chloroplast%2C membrane%3B EXPRESSED IN: 21 plant structures%3B EXPRESSED DURING: 13 growth stages%3B CONTAINS InterPro DOMAIN/s: Aldo/keto reductase (InterPro:IPR001395)%3B Has 297 Blast hits to 297 proteins in 86 species: …		0.643509	1.01013e-05	0.000149128	-0.0545452	0.75335	0.999831	-0.0457287	0.813426	0.99949	0.097563	0.586399	0.83639	0.123146	0.445517	0.729372	-0.0476529	0.779996	0.92893	71.8598	77.4816	75.1118	64.9035	54.5832	43.3801	51.6426	36.4538	48.4504	48.3513	50.8981	32.4157	43.9913	46.9248	56.305	33.4314	44.3944	63.6067	49.1453	43.0388	50.403	41.7716	56.3953	54.9922	51.3	46.989	37.9851
AT1G14360	UDP-galactose transporter 3 (UTR3)%3B FUNCTIONS IN: pyrimidine nucleotide sugar transmembrane transporter activity%3B INVOLVED IN: transmembrane transport%3B LOCATED IN: endomembrane system%3B EXPRESSED IN: 24 plant structures%3B EXPRESSED DURING: 15 growth stages%3B CONTAINS InterPro DOMAIN/s: UAA transporter (InterPro:IPR013657)%3B BEST Arabidopsis thaliana protein match is: UDP-galactose trans…	UTR3	-0.185176	0.236692	0.479363	0.264111	0.103159	0.999831	0.351292	0.338074	0.984572	0.303848	0.368592	0.6898	0.884013	0.00241889	0.0302902	0.774025	0.0111621	0.0891993	8.64778	7.86611	6.99477	7.91655	9.13806	9.80612	8.48816	8.51322	10.5793	12.5029	8.28979	11.6678	7.1093	7.13415	7.9445	23.8412	19.9063	5.06956	11.5134	8.10211	9.85408	22.0681	9.82354	24.8319	9.28828	10.7494	26.5477
AT1G14370	protein kinase 2A (APK2A)%3B FUNCTIONS IN: protein serine/threonine kinase activity%2C protein kinase activity%2C kinase activity%2C ATP binding%3B INVOLVED IN: protein amino acid phosphorylation%3B LOCATED IN: chloroplast%3B EXPRESSED IN: 17 plant structures%3B EXPRESSED DURING: 9 growth stages%3B CONTAINS InterPro DOMAIN/s: Protein kinase%2C ATP binding site (InterPro:IPR017441)%2C Protein kina…	APK2A	-1.21969	1.03386e-08	3.08937e-07	0.0214758	0.906094	0.999831	0.16982	0.54765	0.99949	-0.054847	0.81352	0.937282	0.200793	0.35648	0.659226	0.39865	0.0764003	0.314004	5.02276	4.50052	3.37795	3.75282	10.1696	9.43676	7.12073	12.3486	8.50031	9.71451	9.48006	11.7596	8.9907	8.00265	8.8973	18.1828	12.0554	6.40118	10.6508	8.63668	8.44248	14.1455	9.54129	12.922	10.0374	12.058	16.8878
AT1G14700	purple acid phosphatase 3 (PAP3)%3B FUNCTIONS IN: protein serine/threonine phosphatase activity%2C acid phosphatase activity%3B LOCATED IN: vacuole%3B EXPRESSED IN: 22 plant structures%3B EXPRESSED DURING: 12 growth stages%3B CONTAINS InterPro DOMAIN/s: Metallophosphoesterase (InterPro:IPR004843)%3B BEST Arabidopsis thaliana protein match is: purple acid phosphatase 8 (TAIR:AT2G01890.1)%3B Has 11…	PAP3	1.23505	3.28504e-08	8.94133e-07	-0.119806	0.62064	0.999831	-0.422046	0.187409	0.945834	-0.578278	0.0826721	0.326065	-1.09248	0.000203954	0.0049819	-1.45308	1.70343e-05	0.000511956	10.9189	7.88982	7.90961	7.86887	4.13602	4.04878	4.31663	2.21253	2.83429	3.79732	4.07873	2.97161	3.19196	3.50014	2.90081	1.40167	1.6231	4.14501	1.81893	2.34888	1.93617	1.5668	2.33308	1.16305	1.8834	1.34492	0.832049
AT1G14720	xyloglucan endotransglucosylase/hydrolase 28 (XTH28)%3B FUNCTIONS IN: hydrolase activity%2C acting on glycosyl bonds%2C xyloglucan:xyloglucosyl transferase activity%3B INVOLVED IN: fruit development%2C stamen filament development%3B LOCATED IN: endomembrane system%2C cell wall%2C apoplast%3B EXPRESSED IN: 22 plant structures%3B EXPRESSED DURING: 13 growth stages%3B CONTAINS InterPro DOMAIN/s: Xyl…	XTH28	0.672951	5.75454e-05	0.000684769	0.0379857	0.811356	0.999831	0.13779	0.540752	0.99949	0.143679	0.469468	0.766868	-0.0404369	0.841191	0.942947	-0.14863	0.423858	0.748765	29.6905	23.4168	30.3213	27.6793	22.4795	17.7449	15.479	14.2577	18.0433	16.4855	17.1611	20.161	25.6945	20.9999	16.4769	13.9417	15.8778	22.0052	16.2867	23.5071	22.9296	14.148	16.197	15.0474	16.2915	17.825	13.6532
AT1G14740	Protein of unknown function (DUF1423)%3B CONTAINS InterPro DOMAIN/s: Protein of unknown function DUF1423%2C plant (InterPro:IPR004082)%3B BEST Arabidopsis thaliana protein match is: Protein of unknown function (DUF1423) (TAIR:AT3G63500.1)%3B Has 415 Blast hits to 414 proteins in 82 species: Archae - 3%3B Bacteria - 32%3B Metazoa - 64%3B Fungi - 8%3B Plants - 255%3B Viruses - 0%3B Other Eukaryotes…	TTA1	-0.708046	1.97714e-07	4.52703e-06	-0.073506	0.475611	0.999831	0.222913	0.191319	0.949082	0.139599	0.399376	0.71612	0.375231	0.00622174	0.0584522	0.436643	0.00167596	0.0217369	10.9626	11.6473	10.0868	8.60089	17.3935	14.8521	17.0254	18.5985	16.0605	16.1905	15.9376	16.3725	16.3646	17.7886	18.8864	26.3601	23.4464	15.4251	20.6327	15.6216	19.8045	24.1241	19.1332	25.2967	19.8775	23.6345	26.052
AT1G14790	RNA-dependent RNA polymerase 1 (RDR1)%3B CONTAINS InterPro DOMAIN/s: RNA-dependent RNA polymerase%2C eukaryotic-type (InterPro:IPR007855)%3B BEST Arabidopsis thaliana protein match is: RNA-dependent RNA polymerase 2 (TAIR:AT4G11130.1)%3B Has 638 Blast hits to 623 proteins in 115 species: Archae - 0%3B Bacteria - 2%3B Metazoa - 73%3B Fungi - 286%3B Plants - 205%3B Viruses - 2%3B Other Eukaryotes -…	RDR1	-1.6491	1.10755e-17	1.17601e-15	-0.0781303	0.486031	0.999831	0.179166	0.271628	0.977335	0.141163	0.482177	0.774074	0.265071	0.126769	0.391215	0.452991	0.000862848	0.0131503	3.94524	5.40708	3.18939	2.90736	10.8216	11.4857	13.5566	12.9489	11.3236	11.7784	12.5363	10.7439	11.965	11.8647	13.8058	17.7646	15.8317	11.2876	17.5075	9.47141	10.1741	16.9908	14.986	16.7749	15.1545	16.5301	18.9138
AT1G14880	PLANT CADMIUM RESISTANCE 1 (PCR1)%3B FUNCTIONS IN: molecular_function unknown%3B INVOLVED IN: biological_process unknown%3B LOCATED IN: vacuole%3B CONTAINS InterPro DOMAIN/s: Protein of unknown function Cys-rich (InterPro:IPR006461)%3B BEST Arabidopsis thaliana protein match is: PLANT CADMIUM RESISTANCE 2 (TAIR:AT1G14870.1)%3B Has 778 Blast hits to 777 proteins in 111 species: Archae - 0%3B Bacte…	PCR1	-4.77104	9.3553e-08	2.2885e-06	0.401081	0.0371302	0.999831	1.8534	5.74505e-08	1.63073e-05	1.65452	0.00747439	0.0753749	1.90703	5.20593e-05	0.00175016	2.38395	1.09996e-11	1.39022e-09	15.7315	27.0609	1.41065	2.0896	282.735	329.677	252.346	407.006	288.292	392.029	447.864	552.873	1191.45	451.639	962.634	2003.72	1896.73	263.316	1388.63	478.461	606.474	1941.31	516.22	1735.56	968.495	1649.2	2410.64
AT1G14890	Plant invertase/pectin methylesterase inhibitor superfamily protein%3B FUNCTIONS IN: enzyme inhibitor activity%2C pectinesterase inhibitor activity%2C pectinesterase activity%3B INVOLVED IN: biological_process unknown%3B EXPRESSED IN: 22 plant structures%3B EXPRESSED DURING: 13 growth stages%3B CONTAINS InterPro DOMAIN/s: Pectinesterase inhibitor (InterPro:IPR006501)%3B BEST Arabidopsis thaliana …		-0.0695361	0.794668	0.905337	0.012413	0.962064	0.999831	0.764524	0.00572409	0.207721	0.655497	0.031422	0.187627	1.11502	0.000373136	0.00796027	1.14815	9.16682e-06	0.000301273	5.22377	4.52339	7.0594	4.41849	7.10151	5.91659	5.91028	3.35948	5.64636	7.61581	4.29985	5.09543	9.81163	6.32552	9.84551	12.1788	12.2966	5.99975	10.8037	6.26389	15.1723	10.3288	6.15891	16.7766	9.58852	12.9334	15.0278
AT1G15125	S-adenosyl-L-methionine-dependent methyltransferases superfamily protein%3B FUNCTIONS IN: S-adenosylmethionine-dependent methyltransferase activity%2C methyltransferase activity%3B INVOLVED IN: biological_process unknown%3B LOCATED IN: cellular_component unknown%3B CONTAINS InterPro DOMAIN/s: SAM dependent carboxyl methyltransferase (InterPro:IPR005299)%3B BEST Arabidopsis thaliana protein match …		-2.07199	2.15511e-13	1.37906e-11	-0.212747	0.617508	0.999831	-1.46373	3.04545e-06	0.00055355	-2.05013	6.83868e-11	2.79818e-08	-2.06272	4.07204e-07	3.22042e-05	-1.77273	0.000230452	0.00455833	28.0756	39.3262	26.9948	31.5384	113.322	134.571	66.814	217.984	106.264	111.685	65.9714	176.21	47.764	57.1088	30.9636	57.6643	24.7381	28.699	45.7956	29.9916	28.2448	39.296	20.0697	40.6292	39.8876	24.6906	53.5688
AT1G15290	Tetratricopeptide repeat (TPR)-like superfamily protein%3B FUNCTIONS IN: binding%3B INVOLVED IN: biological_process unknown%3B LOCATED IN: cellular_component unknown%3B EXPRESSED IN: 24 plant structures%3B EXPRESSED DURING: 13 growth stages%3B CONTAINS InterPro DOMAIN/s: Tetratricopeptide-like helical (InterPro:IPR011990)%2C Tetratricopeptide repeat-containing (InterPro:IPR013026)%2C Tetratricope…		0.193552	0.34278	0.592083	-0.189098	0.257271	0.999831	0.381016	0.0428187	0.612998	0.739454	6.92152e-06	0.000455849	0.668277	2.86918e-05	0.00111183	0.507165	0.00193471	0.0241995	5.64893	10.4607	8.92647	6.49334	6.60264	5.8901	8.39093	6.85113	5.90903	6.73089	7.27173	4.55816	7.63961	9.86269	11.4887	7.18834	10.3891	14.428	10.0906	11.6398	9.56691	10.1444	10.8656	13.6787	9.40035	11.7775	8.67079
AT1G15350	unknown protein%3B BEST Arabidopsis thaliana protein match is: unknown protein (TAIR:AT3G15770.2)%3B Has 148 Blast hits to 148 proteins in 25 species: Archae - 0%3B Bacteria - 0%3B Metazoa - 0%3B Fungi - 0%3B Plants - 141%3B Viruses - 0%3B Other Eukaryotes - 7 (source: NCBI BLink).		0.0462851	0.806459	0.911234	0.127738	0.501412	0.999831	-0.192373	0.347695	0.989115	-0.659232	0.000604974	0.0131758	-0.590581	0.00299222	0.0350463	-0.272088	0.184659	0.512162	11.7086	8.41079	9.17048	9.20106	9.68773	11.2661	6.94066	9.62366	8.17811	10.7345	9.28589	12.5194	8.89866	8.65164	6.20516	9.05643	5.22614	6.02982	5.90751	6.65268	6.70275	5.20655	7.22235	5.88597	8.94774	7.36777	7.14419
AT1G15410	aspartate-glutamate racemase family%3B FUNCTIONS IN: racemase and epimerase activity%2C acting on amino acids and derivatives%3B INVOLVED IN: metabolic process%2C cellular amino acid metabolic process%3B LOCATED IN: chloroplast%3B EXPRESSED IN: 22 plant structures%3B EXPRESSED DURING: 13 growth stages%3B CONTAINS InterPro DOMAIN/s: Asp/Glu/hydantoin racemase (InterPro:IPR015942)%2C Aspartate race…		0.406331	0.0357374	0.135523	-0.12306	0.40952	0.999831	-0.46659	0.125239	0.876716	-0.165499	0.55991	0.821961	-0.720437	0.000287634	0.00646909	-0.918531	4.43723e-05	0.0011541	8.72164	7.00474	7.55507	12.0885	6.31425	6.51689	6.32527	7.69805	5.7326	5.35302	6.80888	6.66938	5.89826	6.8632	4.58693	2.05911	3.5009	7.36273	4.12872	9.03728	4.74051	3.24597	5.18339	3.24309	4.92776	2.65261	3.15279
AT1G15670	Galactose oxidase/kelch repeat superfamily protein%3B CONTAINS InterPro DOMAIN/s: Galactose oxidase/kelch%2C beta-propeller (InterPro:IPR011043)%2C Kelch repeat type 1 (InterPro:IPR006652)%2C Kelch related (InterPro:IPR013089)%2C Kelch-type beta propeller (InterPro:IPR015915)%3B BEST Arabidopsis thaliana protein match is: Galactose oxidase/kelch repeat superfamily protein (TAIR:AT1G80440.1)%3B Ha…		-2.062	2.13443e-09	7.37887e-08	0.234824	0.631314	0.999831	0.87061	0.0234771	0.454314	0.390733	0.238063	0.564233	0.553351	0.0455718	0.217659	0.757634	0.00190384	0.0239842	0.952686	2.50676	1.34549	0.88581	6.1725	5.10398	4.18403	8.59564	3.2342	6.98386	4.59546	13.4046	8.75936	5.6668	7.99655	21.7044	9.57202	5.1327	12.1832	4.7703	5.48007	11.5323	7.58316	10.8107	9.51046	8.947	12.2835
AT1G15690	AVP1%3B FUNCTIONS IN: hydrogen-translocating pyrophosphatase activity%3B INVOLVED IN: response to water deprivation%2C response to salt stress%2C establishment or maintenance of transmembrane electrochemical gradient%2C leaf development%2C auxin polar transport%3B LOCATED IN: in 10 components%3B EXPRESSED IN: 28 plant structures%3B EXPRESSED DURING: 16 growth stages%3B CONTAINS InterPro DOMAIN/s:…	AVP1	0.457034	0.00356033	0.0228128	-0.0685813	0.688574	0.999831	0.462035	0.00596894	0.212878	0.85119	2.53386e-08	4.42988e-06	0.62266	0.000368432	0.00788208	0.467929	7.41426e-05	0.00179775	131.417	207.368	184.849	157.767	134.242	110.446	140.261	114.321	110.865	123.37	158.519	84.1943	158.088	182.457	215.726	132.468	203.955	276.003	185.892	238.837	149.62	162.049	206.706	253.602	167.008	186.101	169.574
AT1G15790	unknown protein%3B BEST Arabidopsis thaliana protein match is: unknown protein (TAIR:AT1G15780.1)%3B Has 170 Blast hits to 94 proteins in 14 species: Archae - 0%3B Bacteria - 0%3B Metazoa - 0%3B Fungi - 0%3B Plants - 170%3B Viruses - 0%3B Other Eukaryotes - 0 (source: NCBI BLink).		-2.95638	1.98353e-19	2.75768e-17	0.240061	0.148454	0.999831	0.388605	0.157932	0.929645	0.283829	0.388836	0.706463	0.491552	0.00280503	0.0336896	0.740545	1.60387e-06	6.73799e-05	2.20182	3.24805	1.11059	0.626713	13.0447	15.0752	13.283	15.0572	13.0976	16.8264	14.8938	21.4164	19.1626	9.7858	16.4467	28.7707	22.761	7.18027	26.4746	12.6454	21.7429	23.4984	15.0047	19.3559	20.5503	23.2932	27.5202
AT1G15890	Disease resistance protein (CC-NBS-LRR class) family%3B FUNCTIONS IN: ATP binding%3B INVOLVED IN: N-terminal protein myristoylation%2C apoptosis%2C defense response%3B LOCATED IN: cellular_component unknown%3B EXPRESSED IN: 8 plant structures%3B EXPRESSED DURING: 6 growth stages%3B CONTAINS InterPro DOMAIN/s: NB-ARC (InterPro:IPR002182)%2C Leucine-rich repeat (InterPro:IPR001611)%2C Disease resis…		-1.34399	6.87776e-10	2.59249e-08	-0.0251957	0.889719	0.999831	0.249079	0.231875	0.969428	0.0126934	0.948624	0.984545	0.268719	0.174256	0.465952	0.450885	0.0193176	0.129893	1.34162	1.77876	1.4662	1.37367	3.12228	3.50002	3.87146	4.78215	3.47918	4.13484	3.17233	4.13135	4.90787	3.44179	4.4207	5.43239	4.24034	3.12906	4.52267	3.55267	4.01943	4.56278	4.03373	5.7837	4.90512	5.68134	5.18642
AT1G15960	NRAMP metal ion transporter 6 (NRAMP6)%3B FUNCTIONS IN: inorganic anion transmembrane transporter activity%2C metal ion transmembrane transporter activity%3B INVOLVED IN: cellular metal ion homeostasis%2C metal ion transport%3B LOCATED IN: membrane%3B EXPRESSED IN: 12 plant structures%3B EXPRESSED DURING: LP.06 six leaves visible%2C LP.04 four leaves visible%2C 4 anthesis%2C petal differentiation…	NRAMP6	0.177937	0.397122	0.639383	0.0694297	0.696611	0.999831	-0.237568	0.343462	0.985815	-0.680765	0.00177703	0.0289762	-1.06075	7.7478e-07	5.62065e-05	-0.702664	0.00166582	0.0216634	5.6036	3.6512	4.01284	3.37701	4.6078	3.58351	3.00906	3.5717	4.6237	3.52942	3.60695	3.7977	3.69447	3.97964	2.91539	1.93672	1.7262	2.43234	2.1666	2.93108	1.59402	1.72272	2.27726	1.55852	2.73825	1.93574	2.19455
AT1G16080	unknown protein%3B LOCATED IN: apoplast%2C chloroplast stroma%2C chloroplast%2C chloroplast envelope%3B EXPRESSED IN: 23 plant structures%3B EXPRESSED DURING: 14 growth stages%3B Has 81 Blast hits to 81 proteins in 28 species: Archae - 0%3B Bacteria - 2%3B Metazoa - 0%3B Fungi - 0%3B Plants - 62%3B Viruses - 0%3B Other Eukaryotes - 17 (source: NCBI BLink).		0.794187	5.81129e-12	2.99475e-10	0.0392059	0.722591	0.999831	-0.00525631	0.971767	0.99949	-0.0191361	0.850652	0.951195	0.0102569	0.949487	0.983769	-0.150399	0.182275	0.508731	80.7551	68.4332	79.5724	89.0634	48.3168	43.122	48.9831	43.7496	45.778	41.2115	53.2923	49.2568	53.6273	45.8388	48.8896	35.5139	41.6843	47.5143	45.8239	47.6777	58.2251	34.3622	48.4233	45.1927	44.1124	41.7135	39.8157
AT1G16110	wall associated kinase-like 6 (WAKL6)%3B FUNCTIONS IN: kinase activity%3B INVOLVED IN: protein amino acid phosphorylation%3B LOCATED IN: endomembrane system%2C integral to membrane%3B CONTAINS InterPro DOMAIN/s: Wall-associated kinase (InterPro:IPR013695)%2C Protein kinase%2C catalytic domain (InterPro:IPR000719)%2C Serine/threonine-protein kinase domain (InterPro:IPR002290)%2C Tyrosine-protein k…	WAKL6	-1.76918	9.37532e-23	1.84876e-20	0.057802	0.678776	0.999831	0.511447	0.00161653	0.0839502	0.365833	0.107159	0.374891	0.595109	4.1919e-05	0.00148424	0.738732	1.70771e-06	7.15866e-05	1.97177	2.67543	2.07559	1.92161	6.82334	7.17988	8.43523	7.26226	7.23041	6.83658	8.02737	8.72698	11.4234	8.35359	10.5262	12.207	11.5941	7.55798	12.879	6.43897	9.54047	12.7644	10.8576	11.9099	10.7113	13.1107	13.7292
AT1G16260	Wall-associated kinase family protein%3B FUNCTIONS IN: kinase activity%3B INVOLVED IN: protein amino acid phosphorylation%3B LOCATED IN: endomembrane system%2C integral to membrane%3B EXPRESSED IN: 19 plant structures%3B EXPRESSED DURING: 13 growth stages%3B CONTAINS InterPro DOMAIN/s: Wall-associated kinase (InterPro:IPR013695)%2C EGF-like calcium-binding%2C conserved site (InterPro:IPR018097)%2…		-2.35653	1.18318e-25	3.68791e-23	-0.0578195	0.57318	0.999831	0.229333	0.196453	0.949444	0.242019	0.351861	0.676209	0.530213	0.00219815	0.0286027	0.690708	1.3734e-07	8.04269e-06	2.2745	4.96326	3.03047	2.22314	16.0358	15.5817	16.2379	16.6928	14.751	16.5802	16.6216	14.3181	18.3345	13.4352	19.7821	24.3598	22.8728	13.5123	28.7705	11.5707	18.4302	27.0729	18.5323	29.5413	22.1437	27.453	29.2912
AT1G16500	unknown protein%3B BEST Arabidopsis thaliana protein match is: unknown protein (TAIR:AT1G79160.1)%3B Has 136 Blast hits to 134 proteins in 17 species: Archae - 0%3B Bacteria - 0%3B Metazoa - 0%3B Fungi - 4%3B Plants - 131%3B Viruses - 1%3B Other Eukaryotes - 0 (source: NCBI BLink).		-1.28822	4.33073e-10	1.67718e-08	0.107979	0.481643	0.999831	0.28122	0.205158	0.952704	0.420293	0.0148506	0.118799	0.447762	0.0133445	0.0987759	0.460644	0.00818908	0.0717705	3.22734	5.22302	5.05492	4.31504	9.10784	10.1966	12.0507	12.516	10.8121	11.4423	13.0132	11.9952	12.0655	9.43895	13.7862	18.2012	16.2754	11.8552	16.5409	14.2299	12.2412	16.7431	13.2677	17.716	13.7706	15.5697	16.3388
AT1G16510	SAUR-like auxin-responsive protein family %3B CONTAINS InterPro DOMAIN/s: Auxin responsive SAUR protein (InterPro:IPR003676)%3B BEST Arabidopsis thaliana protein match is: SAUR-like auxin-responsive protein family (TAIR:AT3G12830.1)%3B Has 1122 Blast hits to 1120 proteins in 25 species: Archae - 0%3B Bacteria - 0%3B Metazoa - 0%3B Fungi - 0%3B Plants - 1121%3B Viruses - 0%3B Other Eukaryotes - 1 …		-0.829295	0.00358259	0.0229099	0.28938	0.32897	0.999831	0.322158	0.406885	0.99949	-0.431349	0.237372	0.563107	-0.466014	0.0854073	0.314884	0.165242	0.542341	0.824865	3.50979	3.33662	3.03484	2.12288	4.62083	6.79646	4.23472	5.90618	4.78732	5.33956	5.33512	10.3551	5.58925	5.29775	3.26078	12.8267	4.75417	1.97338	6.62464	2.65545	2.94971	4.81222	3.77654	4.07899	5.73862	5.44254	7.05483
AT1G16670	Protein kinase superfamily protein%3B FUNCTIONS IN: protein serine/threonine kinase activity%2C protein kinase activity%2C kinase activity%2C ATP binding%3B INVOLVED IN: protein amino acid phosphorylation%3B LOCATED IN: cellular_component unknown%3B EXPRESSED IN: 23 plant structures%3B EXPRESSED DURING: 13 growth stages%3B CONTAINS InterPro DOMAIN/s: Protein kinase%2C ATP binding site (InterPro:I…		-1.93203	1.15555e-32	9.30461e-30	0.114339	0.471616	0.999831	0.453962	0.0377905	0.573668	0.379985	0.149739	0.447773	0.669014	1.77072e-07	1.59671e-05	0.792869	4.47998e-08	2.90522e-06	5.09976	4.42091	4.05851	3.21763	15.6188	15.6359	15.3622	17.8938	13.5857	17.7381	15.6762	22.5293	23.3858	13.4377	22.1694	29.6478	26.6377	12.4889	30.3347	14.8957	22.8902	28.6323	23.5843	27.8003	24.2659	27.2819	33.0509
AT1G16850	unknown protein%3B FUNCTIONS IN: molecular_function unknown%3B INVOLVED IN: response to salt stress%3B LOCATED IN: endomembrane system%3B EXPRESSED IN: leaf apex%2C leaf whorl%2C male gametophyte%2C flower%2C leaf%3B EXPRESSED DURING: LP.06 six leaves visible%2C LP.04 four leaves visible%2C LP.10 ten leaves visible%2C petal differentiation and expansion stage%2C LP.08 eight leaves visible%3B BEST…		0.73982	0.00514276	0.0303647	-0.0828671	0.696237	0.999831	-0.542097	0.0310423	0.527809	-0.861824	0.00840158	0.0816839	-1.1147	0.000627804	0.0116825	-1.57969	2.67975e-09	2.24732e-07	71.7695	45.002	100.892	97.5637	37.5935	53.2705	64.849	34.0747	49.0298	37.1838	56.4616	37.0779	28.6532	45.9323	25.3171	30.4515	16.4742	35.4167	14.8378	38.1451	21.3386	19.2826	37.5182	9.99755	22.1564	15.218	10.6346
AT1G16970	KU70 homolog (KU70)%3B FUNCTIONS IN: double-stranded DNA binding%2C protein binding%3B INVOLVED IN: DNA repair%2C response to heat%2C telomere maintenance%3B LOCATED IN: nucleus%2C DNA-dependent protein kinase-DNA ligase 4 complex%3B EXPRESSED IN: 23 plant structures%3B EXPRESSED DURING: 15 growth stages%3B CONTAINS InterPro DOMAIN/s: Ku70/Ku80%2C N-terminal alpha/beta (InterPro:IPR005161)%2C DNA…	KU70	-0.787467	0.000159413	0.00164564	-0.100728	0.53135	0.999831	0.0421848	0.830274	0.99949	0.246969	0.296346	0.628062	0.23922	0.19746	0.495886	0.472192	0.0140339	0.10387	2.00431	3.42273	2.72726	2.879	4.06139	4.82895	4.68474	5.65415	4.54937	4.52519	4.26537	4.54621	4.7368	4.04943	4.75315	6.29958	7.5832	4.20719	6.93403	4.17419	4.75307	6.77088	4.94115	6.26164	5.64604	6.70114	7.82243
AT1G17090	unknown protein%3B INVOLVED IN: biological_process unknown%3B LOCATED IN: endomembrane system%3B EXPRESSED IN: 17 plant structures%3B EXPRESSED DURING: 7 growth stages%3B Has 5 Blast hits to 5 proteins in 2 species: Archae - 0%3B Bacteria - 0%3B Metazoa - 0%3B Fungi - 0%3B Plants - 5%3B Viruses - 0%3B Other Eukaryotes - 0 (source: NCBI BLink).		0.874448	0.00369778	0.0234602	-0.143486	0.677244	0.999831	-0.291984	0.471626	0.99949	-0.251402	0.522765	0.799404	-0.670229	0.0850399	0.31413	-1.10232	0.0139083	0.103336	3.65907	3.00129	3.14148	3.64522	2.02199	2.48747	1.97258	0.858521	1.73444	1.3111	1.98813	1.65972	1.6146	2.01076	1.53916	0.826707	1.01015	1.96101	1.1429	2.09905	1.22134	0.727002	1.38995	1.29918	0.816786	0.901404	0.876327
AT1G17100	SOUL heme-binding family protein%3B FUNCTIONS IN: binding%3B INVOLVED IN: biological_process unknown%3B LOCATED IN: plasma membrane%2C vacuole%3B EXPRESSED IN: 24 plant structures%3B EXPRESSED DURING: 14 growth stages%3B CONTAINS InterPro DOMAIN/s: SOUL haem-binding protein (InterPro:IPR006917)%3B BEST Arabidopsis thaliana protein match is: SOUL heme-binding family protein (TAIR:AT1G78450.1)%3B H…	HBP1	0.664003	2.04467e-08	5.80223e-07	0.0323695	0.802148	0.999831	-0.0244677	0.899528	0.99949	0.25094	0.187054	0.501426	-0.126723	0.38511	0.683503	-0.29048	0.0120764	0.0939139	89.2095	101.182	112.961	116.644	68.4147	61.7439	69.8509	66.4923	70.8573	57.9955	83.4286	61.1657	71.5482	70.6391	78.8055	41.3774	61.562	99.9679	60.4794	96.5279	51.1376	52.066	70.7702	71.1396	59.0501	55.5901	50.2795
AT1G17140	interactor of constitutive active rops 1 (ICR1)%3B BEST Arabidopsis thaliana protein match is: ROP interactive partner 2 (TAIR:AT1G78430.1)%3B Has 53861 Blast hits to 29615 proteins in 2229 species: Archae - 901%3B Bacteria - 7093%3B Metazoa - 25838%3B Fungi - 5211%3B Plants - 3173%3B Viruses - 136%3B Other Eukaryotes - 11509 (source: NCBI BLink).	ICR1	-0.14199	0.438169	0.674864	0.12858	0.507634	0.999831	0.40351	0.0269424	0.490144	0.725976	3.44247e-05	0.00155404	0.766068	3.21939e-05	0.00121574	0.588578	0.000612169	0.00997485	8.70327	12.5804	10.3698	11.4012	13.2054	10.6162	14.354	9.54947	15.4128	13.8491	14.2192	9.16756	16.7708	14.2134	18.6827	13.7603	18.1256	20.93	17.1027	23.2941	25.6005	20.1938	19.0408	16.8109	19.4777	18.0513	16.9004
AT1G17330	Metal-dependent phosphohydrolase%3B FUNCTIONS IN: catalytic activity%3B INVOLVED IN: biological_process unknown%3B LOCATED IN: cellular_component unknown%3B EXPRESSED IN: 21 plant structures%3B EXPRESSED DURING: 13 growth stages%3B CONTAINS InterPro DOMAIN/s: Metal-dependent phosphohydrolase%2C HD subdomain (InterPro:IPR006674)%2C Metal-dependent phosphohydrolase%2C HD domain (InterPro:IPR003607)…		-0.693791	5.33299e-06	8.46142e-05	0.0640824	0.680993	0.999831	0.0896772	0.647759	0.99949	0.0337555	0.865525	0.957264	0.198057	0.269154	0.581026	0.134441	0.395459	0.728264	7.67052	7.65666	8.89865	8.31013	13.0135	13.1824	12.7948	13.9376	12.9183	12.3479	12.4468	17.1191	17.0017	11.0313	11.1741	17.3086	15.6945	8.95615	16.8909	12.8334	18.3322	16.6139	10.699	15.2004	13.5344	14.0619	16.3852
AT1G17340	Phosphoinositide phosphatase family protein%3B CONTAINS InterPro DOMAIN/s: Synaptojanin%2C N-terminal (InterPro:IPR002013)%3B BEST Arabidopsis thaliana protein match is: Phosphoinositide phosphatase family protein (TAIR:AT3G14205.1)%3B Has 1726 Blast hits to 1665 proteins in 230 species: Archae - 0%3B Bacteria - 0%3B Metazoa - 581%3B Fungi - 579%3B Plants - 272%3B Viruses - 0%3B Other Eukaryotes …		-0.595389	0.000663191	0.0055266	0.0181536	0.908613	0.999831	0.318694	0.131418	0.893899	0.199451	0.217588	0.540486	0.249506	0.243879	0.554053	0.365192	0.0255898	0.157013	3.73304	4.03492	3.97703	2.7805	4.85212	4.99934	5.98159	6.26063	4.55251	6.67037	5.38281	5.74565	4.7031	7.1814	6.53447	9.16083	6.26787	6.70081	7.30699	5.20719	4.03651	7.49324	6.77386	8.06352	6.42214	7.40573	7.71141
AT1G17430	alpha/beta-Hydrolases superfamily protein%3B FUNCTIONS IN: hydrolase activity%3B INVOLVED IN: biological_process unknown%3B LOCATED IN: endomembrane system%3B EXPRESSED IN: 24 plant structures%3B EXPRESSED DURING: 13 growth stages%3B CONTAINS InterPro DOMAIN/s: Alpha/beta hydrolase fold-1 (InterPro:IPR000073)%3B BEST Arabidopsis thaliana protein match is: alpha/beta-Hydrolases superfamily protein…		-2.45314	4.55602e-24	1.07372e-21	-0.0381266	0.807595	0.999831	-0.0190005	0.937687	0.99949	-0.205772	0.476677	0.770511	0.0700018	0.658516	0.862044	0.451571	0.0103615	0.0850981	3.04107	3.0306	1.92834	1.4715	13.4671	13.2919	15.0437	10.4526	14.7484	11.9643	12.9434	11.6234	13.8753	7.88845	12.2958	17.782	13.2684	7.56892	17.7726	6.94431	13.7161	15.4161	12.4101	13.6296	17.983	15.5095	20.7165
AT1G17440	ENHANCED ETHYLENE RESPONSE 4 (EER4)%3B FUNCTIONS IN: transcription initiation factor activity%2C DNA binding%3B INVOLVED IN: regulation of ethylene mediated signaling pathway%2C jasmonic acid mediated signaling pathway%2C transcription initiation%3B LOCATED IN: nucleus%2C transcription factor TFIID complex%3B EXPRESSED IN: 24 plant structures%3B EXPRESSED DURING: 13 growth stages%3B CONTAINS Inte…	EER4	-1.03	2.31643e-09	7.90901e-08	-0.133315	0.332353	0.999831	0.1032	0.533402	0.99949	0.240408	0.153741	0.454022	0.460405	0.0149112	0.105904	0.509789	0.0002628	0.00506277	6.76687	10.0109	8.39241	6.42403	15.2739	13.7588	18.423	17.4783	15.0756	16.2067	15.9677	12.241	13.6625	16.5739	18.7627	20.9038	22.0893	16.9614	22.7119	15.3317	15.1041	25.1109	21.8975	27.633	21.2224	24.1577	24.6431
AT1G17500	ATPase E1-E2 type family protein / haloacid dehalogenase-like hydrolase family protein%3B FUNCTIONS IN: ATPase activity%2C coupled to transmembrane movement of ions%2C phosphorylative mechanism%3B INVOLVED IN: metabolic process%2C ATP biosynthetic process%2C phospholipid transport%3B LOCATED IN: integral to membrane%2C membrane%3B EXPRESSED IN: 23 plant structures%3B EXPRESSED DURING: 13 growth s…		-1.24918	1.69558e-11	8.09062e-10	-0.194003	0.144922	0.999831	0.300241	0.194307	0.949366	0.281605	0.3741	0.694736	0.556265	0.0160251	0.110798	0.821196	8.41093e-07	3.80659e-05	2.79466	4.82073	3.37821	2.76008	7.99301	7.97754	7.89486	9.08122	5.98072	8.80665	6.94707	7.0878	8.41904	7.1275	9.35058	15.7916	14.5237	5.08234	14.6187	6.03165	7.55901	15.7482	9.194	16.1619	11.0295	15.342	17.7009
AT1G17600	Disease resistance protein (TIR-NBS-LRR class) family%3B FUNCTIONS IN: transmembrane receptor activity%2C ATP binding%3B INVOLVED IN: signal transduction%2C defense response%2C apoptosis%2C innate immune response%3B LOCATED IN: intrinsic to membrane%3B EXPRESSED IN: leaf whorl%2C leaf%3B EXPRESSED DURING: LP.10 ten leaves visible%3B CONTAINS InterPro DOMAIN/s: NB-ARC (InterPro:IPR002182)%2C Toll-…		-1.89004	6.712e-09	2.08536e-07	0.0604729	0.755075	0.999831	0.414762	0.087382	0.802747	0.592912	0.0572121	0.263911	1.01477	3.95602e-05	0.00142159	1.03361	1.0108e-06	4.46995e-05	0.342863	0.944122	0.345878	0.341566	1.91502	1.52704	2.04634	1.92484	1.5762	2.19642	2.35919	1.66898	2.18062	1.7532	2.40221	3.5967	3.80991	1.79924	4.07143	1.56272	2.37564	4.05552	3.16271	5.43551	3.11752	3.46255	4.9353
AT1G17650	glyoxylate reductase 2 (GLYR2)%3B FUNCTIONS IN: phosphogluconate dehydrogenase (decarboxylating) activity%2C glyoxylate reductase (NADP) activity%3B INVOLVED IN: oxidation reduction%2C pentose-phosphate shunt%2C metabolic process%3B LOCATED IN: chloroplast stroma%2C chloroplast%3B EXPRESSED IN: 22 plant structures%3B EXPRESSED DURING: 13 growth stages%3B CONTAINS InterPro DOMAIN/s: 6-phosphogluco…	GLYR2	0.765679	4.54982e-06	7.35777e-05	0.0977158	0.518578	0.999831	0.0900334	0.634711	0.99949	0.199389	0.24916	0.577111	0.0283954	0.866304	0.953464	0.0646566	0.716357	0.904397	25.5546	21.3535	19.0636	25.7431	15.4127	13.6533	14.7514	10.3335	14.9601	16.0968	14.0146	13.2383	16.4784	15.3506	15.1201	10.8489	13.6459	17.3544	17.8643	13.7166	15.7916	12.1805	14.9365	12.662	16.4536	13.0535	13.4046
AT1G17745	3-phosphoglycerate dehydrogenase (PGDH)%3B FUNCTIONS IN: phosphoglycerate dehydrogenase activity%2C protein binding%3B INVOLVED IN: L-serine biosynthetic process%3B LOCATED IN: cytosol%2C nucleus%2C chloroplast%3B EXPRESSED IN: 24 plant structures%3B EXPRESSED DURING: 14 growth stages%3B CONTAINS InterPro DOMAIN/s: D-3-phosphoglycerate dehydrogenase (InterPro:IPR006236)%2C D-isomer specific 2-hyd…	PGDH	-1.11535	3.08418e-06	5.24663e-05	-0.408599	0.0723697	0.999831	-0.409607	0.451904	0.99949	-1.27987	3.07615e-08	5.14412e-06	-1.22325	8.38364e-07	6.02691e-05	-1.13556	6.02525e-07	2.88777e-05	7.95573	11.4299	9.68315	13.3099	18.366	20.3456	18.2589	35.457	14.9078	14.3918	16.3325	23.8739	9.01199	13.3332	9.80794	37.6909	9.14885	8.89437	8.75948	11.4079	7.54618	13.5036	10.1801	8.58628	10.1035	10.5548	11.194
AT1G17940	Endosomal targeting BRO1-like domain-containing protein%3B FUNCTIONS IN: molecular_function unknown%3B INVOLVED IN: N-terminal protein myristoylation%3B LOCATED IN: cellular_component unknown%3B CONTAINS InterPro DOMAIN/s: BRO1 (InterPro:IPR004328)%3B BEST Arabidopsis thaliana protein match is: Endosomal targeting BRO1-like domain-containing protein (TAIR:AT1G73390.3)%3B Has 122 Blast hits to 122…		0.694454	0.00254039	0.0172438	-0.0443843	0.861717	0.999831	-0.230231	0.372181	0.995951	-0.381028	0.217698	0.540549	-0.485609	0.0620801	0.263288	-0.923025	0.000455956	0.00789547	9.19892	5.78274	8.03209	8.81758	4.37158	4.86492	7.05108	3.44854	5.65856	4.93928	5.79884	2.92516	3.36668	5.65687	4.18266	3.61925	2.46893	5.92256	2.72357	4.13119	3.03176	4.05044	4.65792	2.48323	3.2809	2.38675	2.21487
AT1G17990	FMN-linked oxidoreductases superfamily protein%3B FUNCTIONS IN: oxidoreductase activity%2C FMN binding%2C catalytic activity%3B INVOLVED IN: metabolic process%3B CONTAINS InterPro DOMAIN/s: NADH:flavin oxidoreductase/NADH oxidase%2C N-terminal (InterPro:IPR001155)%2C Aldolase-type TIM barrel (InterPro:IPR013785)%3B BEST Arabidopsis thaliana protein match is: FMN-linked oxidoreductases superfamily…		-1.34794	4.05653e-08	1.08277e-06	0.0371258	0.840218	0.999831	0.0511965	0.84416	0.99949	-0.209852	0.469884	0.766946	-0.0837519	0.632459	0.848247	0.0315526	0.869124	0.959458	5.01271	4.98448	2.87955	2.63559	11.8991	9.90898	7.70288	10.2599	9.60174	9.86256	8.29697	12.8015	9.67402	7.57407	7.96877	16.1301	10.5621	4.53032	12.6054	6.83805	10.376	10.1132	8.54555	8.65549	10.226	8.86706	11.6838
AT1G18020	FMN-linked oxidoreductases superfamily protein%3B FUNCTIONS IN: oxidoreductase activity%2C FMN binding%2C catalytic activity%3B INVOLVED IN: metabolic process%3B CONTAINS InterPro DOMAIN/s: NADH:flavin oxidoreductase/NADH oxidase%2C N-terminal (InterPro:IPR001155)%2C Aldolase-type TIM barrel (InterPro:IPR013785)%3B BEST Arabidopsis thaliana protein match is: FMN-linked oxidoreductases superfamily…		-1.36914	2.16983e-08	6.13042e-07	0.0384633	0.834746	0.999831	0.0351443	0.892925	0.99949	-0.214554	0.466387	0.764889	-0.0848958	0.627922	0.845924	0.0165825	0.930977	0.98023	5.07047	5.11949	2.92288	2.74213	12.3194	10.3095	7.95308	10.6746	9.98988	10.333	8.55529	13.2418	10.0651	7.71017	8.14016	16.5025	10.9891	4.5614	13.0441	7.11447	10.7954	10.3717	8.891	9.00538	10.363	9.22551	12.0079
AT1G18265	Protein of unknown function%2C DUF593%3B CONTAINS InterPro DOMAIN/s: Protein of unknown function DUF593 (InterPro:IPR007656)%3B BEST Arabidopsis thaliana protein match is: Protein of unknown function%2C DUF593 (TAIR:AT5G16720.1)%3B Has 35333 Blast hits to 34131 proteins in 2444 species: Archae - 798%3B Bacteria - 22429%3B Metazoa - 974%3B Fungi - 991%3B Plants - 531%3B Viruses - 0%3B Other Eukary…		1.29955	5.30086e-12	2.74636e-10	0.0412043	0.837109	0.999831	-0.345992	0.382739	0.997139	-0.252096	0.472895	0.7685	-0.379222	0.209438	0.512451	-0.469073	0.0886244	0.342739	16.6504	13.485	17.4884	11.8063	5.49787	6.44846	6.6177	5.69494	6.44219	4.85131	7.60781	6.15969	8.02351	5.97922	3.56699	1.5128	3.12819	7.29845	2.39641	7.63928	8.16279	3.25196	4.04375	3.26889	5.13785	5.48112	2.60585
AT1G18360	alpha/beta-Hydrolases superfamily protein%3B FUNCTIONS IN: hydrolase activity%3B LOCATED IN: chloroplast%3B EXPRESSED IN: 22 plant structures%3B EXPRESSED DURING: 13 growth stages%3B BEST Arabidopsis thaliana protein match is: alpha/beta-Hydrolases superfamily protein (TAIR:AT1G73480.1)%3B Has 6456 Blast hits to 6448 proteins in 1759 species: Archae - 38%3B Bacteria - 4736%3B Metazoa - 147%3B Fun…		0.73589	0.000109816	0.00119023	0.107827	0.645065	0.999831	-0.12477	0.565519	0.99949	-0.106894	0.570469	0.828477	-0.03935	0.871214	0.955262	-0.475723	0.036081	0.195039	18.2937	17.511	21.8159	23.106	12.4802	11.5762	15.9472	8.64576	13.308	13.1387	18.0055	8.35711	11.1109	11.8633	13.2567	8.51459	11.8682	10.9028	10.9342	11.7646	15.6947	8.54151	14.1434	9.21289	10.5311	9.2037	6.75252
AT1G18390	Protein kinase superfamily protein%3B FUNCTIONS IN: protein serine/threonine kinase activity%2C protein kinase activity%2C kinase activity%2C ATP binding%3B INVOLVED IN: protein amino acid phosphorylation%3B LOCATED IN: plasma membrane%3B EXPRESSED IN: 22 plant structures%3B EXPRESSED DURING: 13 growth stages%3B CONTAINS InterPro DOMAIN/s: Protein kinase%2C ATP binding site (InterPro:IPR017441)%2…		-1.38596	6.33287e-12	3.24622e-10	-0.144769	0.36342	0.999831	0.442645	0.0303939	0.522484	0.175143	0.432693	0.739918	0.518217	0.00955666	0.0790312	0.597556	0.000327016	0.00602439	1.45431	1.54725	1.2337	1.05368	3.59992	3.52022	3.0428	3.77742	2.91038	3.40528	3.44662	2.90664	4.62702	3.59579	4.40224	6.38149	5.17933	3.29553	4.65815	2.67348	3.56486	5.62431	4.49959	6.31548	5.39069	4.94314	5.61454
AT1G18570	myb domain protein 51 (MYB51)%3B CONTAINS InterPro DOMAIN/s: SANT%2C DNA-binding (InterPro:IPR001005)%2C Homeodomain-like (InterPro:IPR009057)%2C Myb%2C DNA-binding (InterPro:IPR014778)%2C HTH transcriptional regulator%2C Myb-type%2C DNA-binding (InterPro:IPR017930)%2C Homeodomain-related (InterPro:IPR012287)%2C Myb transcription factor (InterPro:IPR015495)%3B BEST Arabidopsis thaliana protein ma…	MYB51	-1.90049	6.64014e-15	5.07196e-13	-0.176377	0.353996	0.999831	-0.39499	0.140835	0.906168	-0.877692	0.00179689	0.0291365	-0.37881	0.0934568	0.33127	-0.222771	0.384776	0.721301	5.20499	7.58789	5.18898	4.02623	18.8796	20.7511	14.3259	28.8526	18.1248	20.261	15.5726	19.2555	13.3982	11.7899	13.8267	24.1184	14.6683	7.71222	15.0425	7.84233	13.9895	20.7128	12.641	16.6054	12.4401	16.4843	24.814
AT1G18650	plasmodesmata callose-binding protein 3 (PDCB3)%3B CONTAINS InterPro DOMAIN/s: X8 (InterPro:IPR012946)%3B BEST Arabidopsis thaliana protein match is: glucan endo-1%2C3-beta-glucosidase-like protein 3 (TAIR:AT5G08000.1)%3B Has 1473 Blast hits to 1425 proteins in 72 species: Archae - 4%3B Bacteria - 6%3B Metazoa - 5%3B Fungi - 46%3B Plants - 1391%3B Viruses - 0%3B Other Eukaryotes - 21 (source: NCB…	PDCB3	1.0528	4.95434e-05	0.000603293	0.0335244	0.910524	0.999831	0.389105	0.337509	0.984411	0.0358843	0.928102	0.97692	0.102941	0.754371	0.907436	-0.41107	0.270465	0.614191	4.65953	3.92048	4.37407	4.25508	2.60253	2.56901	2.02234	1.10292	2.54026	2.05151	2.2724	1.75906	3.08695	3.24164	3.56898	0.999577	1.74398	3.26023	0.950051	2.61729	3.04576	1.47725	2.45525	1.99792	1.78999	1.87326	1.05957
AT1G18710	myb domain protein 47 (MYB47)%3B FUNCTIONS IN: DNA binding%2C sequence-specific DNA binding transcription factor activity%3B INVOLVED IN: response to jasmonic acid stimulus%2C response to salt stress%2C regulation of transcription%2C DNA-dependent%3B LOCATED IN: nucleus%2C cytoplasm%3B EXPRESSED IN: leaf lamina base%2C stem%2C leaf whorl%2C leaf%3B EXPRESSED DURING: LP.06 six leaves visible%2C LP…	MYB47	-0.0573444	0.842333	0.930127	0.320187	0.25097	0.999831	-0.395383	0.325215	0.984411	-1.0412	0.00976721	0.0906531	-1.2318	0.00155806	0.02276	-1.49763	9.41794e-06	0.000307955	4.62213	3.14264	6.56241	5.96898	4.80472	6.96145	6.07253	3.34656	8.53578	5.25719	8.47019	4.47071	5.23676	6.49823	2.67195	1.65259	1.19604	4.76125	2.84822	1.56601	2.51776	1.59861	4.107	0.928448	2.61241	1.65175	1.40142
AT1G18730	NDH dependent flow 6 (NDF6)%3B FUNCTIONS IN: molecular_function unknown%3B INVOLVED IN: photosynthetic electron transport in photosystem I%3B LOCATED IN: chloroplast thylakoid membrane%2C chloroplast%2C NAD(P)H dehydrogenase complex (plastoquinone)%3B EXPRESSED IN: 21 plant structures%3B EXPRESSED DURING: 13 growth stages%3B Has 36 Blast hits to 36 proteins in 12 species: Archae - 0%3B Bacteria -…	PnsB4	0.698979	1.83472e-06	3.29529e-05	0.120683	0.233268	0.999831	-0.0286228	0.884118	0.99949	-0.0774674	0.517782	0.795849	-0.148712	0.281524	0.593593	-0.115396	0.451594	0.768836	77.8447	55.1165	70.2591	82.9249	47.4319	47.0811	44.0281	38.6334	48.7624	44.8395	48.6098	50.6379	52.1677	45.4067	48.6295	27.7323	41.7501	45.2994	36.6872	45.0021	38.6783	34.8234	48.8655	38.2347	50.4551	39.0083	34.2723
AT1G18890	calcium-dependent protein kinase 1 (CDPK1)%3B FUNCTIONS IN: calmodulin-dependent protein kinase activity%2C protein kinase activity%2C kinase activity%3B INVOLVED IN: response to water deprivation%2C response to salt stress%2C protein amino acid phosphorylation%2C N-terminal protein myristoylation%2C abscisic acid mediated signaling pathway%3B LOCATED IN: chloroplast%3B EXPRESSED IN: 23 plant str…	CDPK1	-0.879467	5.23779e-07	1.08684e-05	-0.0154032	0.912918	0.999831	0.337508	0.197069	0.950258	0.254292	0.292376	0.62391	0.349251	0.104729	0.352821	0.585703	0.00182928	0.0232418	4.81088	5.05199	3.70158	3.49297	7.75377	6.86853	7.7476	9.23712	6.70411	8.48156	8.50277	7.62696	8.1172	7.43487	7.9331	16.5696	12.167	6.03335	12.3694	7.3021	7.99498	13.0291	6.96052	12.4166	9.44914	11.2506	15.2278
AT1G18900	Pentatricopeptide repeat (PPR) superfamily protein%3B CONTAINS InterPro DOMAIN/s: Pentatricopeptide repeat (InterPro:IPR002885)%2C Smr protein/MutS2 C-terminal (InterPro:IPR002625)%3B BEST Arabidopsis thaliana protein match is: Pentatricopeptide repeat (PPR) superfamily protein (TAIR:AT1G74750.1)%3B Has 53451 Blast hits to 14715 proteins in 301 species: Archae - 4%3B Bacteria - 60%3B Metazoa - 60…		-0.620034	0.000313152	0.00292916	-0.302819	0.0367194	0.999831	-0.0963443	0.623053	0.99949	0.0609581	0.742347	0.909302	0.201987	0.263899	0.574997	0.206717	0.244349	0.584311	2.28927	3.41807	3.0484	3.07122	4.34739	4.07837	4.74346	5.14079	3.33533	3.65876	4.15726	3.70912	3.54499	3.36844	4.79591	5.48068	5.24001	4.35683	6.0045	3.58581	3.92059	6.52413	4.97274	5.73038	4.36686	5.33065	6.30939
AT1G19050	response regulator 7 (ARR7)%3B CONTAINS InterPro DOMAIN/s: CheY-like (InterPro:IPR011006)%2C Signal transduction response regulator%2C receiver domain (InterPro:IPR001789)%3B BEST Arabidopsis thaliana protein match is: response regulator 15 (TAIR:AT1G74890.1)%3B Has 53636 Blast hits to 53063 proteins in 2702 species: Archae - 285%3B Bacteria - 47261%3B Metazoa - 20%3B Fungi - 584%3B Plants - 1468…	ARR7	0.878276	0.000581469	0.00495017	-0.111425	0.665932	0.999831	-0.185129	0.522924	0.99949	0.103537	0.681648	0.882568	-0.0458725	0.873381	0.955556	-0.538605	0.0442701	0.222502	21.6755	22.5553	35.0793	31.2933	11.7505	13.5795	23.5932	11.504	10.2064	13.894	19.3637	12.7261	16.1063	8.79983	16.6443	11.861	17.1221	16.0583	13.1593	18.9744	19.207	8.41872	15.2622	15.8612	9.94978	9.39449	12.217
AT1G19140	FUNCTIONS IN: molecular_function unknown%3B INVOLVED IN: ubiquinone biosynthetic process%3B LOCATED IN: mitochondrion%3B EXPRESSED IN: 24 plant structures%3B EXPRESSED DURING: 15 growth stages%3B CONTAINS InterPro DOMAIN/s: COQ9 (InterPro:IPR013718)%2C Ubiquinone biosynthesis protein COQ9 (InterPro:IPR012762)%3B Has 748 Blast hits to 748 proteins in 260 species: Archae - 0%3B Bacteria - 218%3B Me…		0.63815	0.00916261	0.0482078	-0.101545	0.656719	0.999831	-0.00536819	0.982668	0.999712	0.0917111	0.688658	0.885625	-0.276594	0.248326	0.558567	-0.0516735	0.839906	0.949914	4.05907	4.79023	5.92277	7.36533	3.09708	4.56167	3.12212	3.56057	2.92206	2.87218	3.70204	3.74724	3.75812	3.91437	3.99736	2.58897	3.18316	3.95584	3.54694	4.60654	2.91385	2.40663	3.31612	3.20538	3.18009	3.84651	3.41191
AT1G19150	photosystem I light harvesting complex gene 6 (LHCA6)%3B FUNCTIONS IN: chlorophyll binding%3B INVOLVED IN: response to blue light%2C response to red light%2C response to far red light%2C photosynthesis%3B LOCATED IN: light-harvesting complex%2C chloroplast%3B EXPRESSED IN: 24 plant structures%3B EXPRESSED DURING: 13 growth stages%3B CONTAINS InterPro DOMAIN/s: Chlorophyll A-B binding protein (Int…	Lhca6	0.813082	4.5252e-11	2.03371e-09	-0.0754536	0.574682	0.999831	0.182117	0.405848	0.99949	0.401928	0.00525044	0.0600662	0.224258	0.122868	0.384428	0.123159	0.384591	0.721155	131.128	124.936	156.384	149.749	84.0107	75.8665	90.8074	70.9148	74.745	68.0252	94.6861	68.6338	102.615	96.813	112.855	53.0314	88.6285	125.974	99.1504	113.223	97.7651	73.2983	106.644	99.5218	100.932	89.8534	74.3108
AT1G19180	jasmonate-zim-domain protein 1 (JAZ1)%3B CONTAINS InterPro DOMAIN/s: Tify (InterPro:IPR010399)%2C CCT domain-like (InterPro:IPR018467)%3B BEST Arabidopsis thaliana protein match is: TIFY domain/Divergent CCT motif family protein (TAIR:AT1G74950.1)%3B Has 439 Blast hits to 432 proteins in 29 species: Archae - 0%3B Bacteria - 0%3B Metazoa - 0%3B Fungi - 0%3B Plants - 439%3B Viruses - 0%3B Other Euk…	JAZ1	0.138459	0.739136	0.877824	-0.417752	0.0576741	0.999831	-0.196602	0.550599	0.99949	-0.912079	0.00141208	0.0243112	-0.539465	0.0540455	0.242539	-0.62701	0.11566	0.397081	60.8932	22.7464	24.0213	37.3635	34.3665	45.5236	18.883	33.651	21.0193	23.649	23.6609	30.7427	17.2153	37.3683	18.2205	42.9909	16.8723	11.0649	17.7305	24.9712	28.516	30.5534	14.6038	17.8461	27.5076	24.3199	13.0204
AT1G19270	DA1 (DA1)%3B CONTAINS InterPro DOMAIN/s: Zinc finger%2C LIM-type (InterPro:IPR001781)%2C Ubiquitin interacting motif (InterPro:IPR003903)%2C Protein of unknown function DUF3633 (InterPro:IPR022087)%3B BEST Arabidopsis thaliana protein match is: LIM domain-containing protein (TAIR:AT4G36860.1)%3B Has 3538 Blast hits to 2617 proteins in 167 species: Archae - 0%3B Bacteria - 18%3B Metazoa - 3009%3B …	DA1	-1.02825	1.26769e-08	3.72879e-07	-0.10508	0.475739	0.999831	0.183244	0.297327	0.980081	-0.0708267	0.756811	0.914354	0.304361	0.0811596	0.305886	0.407939	0.0166277	0.117103	3.95186	4.32807	4.16781	3.13163	7.82576	7.82642	6.59948	9.76932	6.95566	7.60727	7.26313	7.85044	8.38212	7.90817	9.06524	11.0547	9.7711	5.93863	9.49332	5.40532	8.63017	12.2545	8.81941	9.96704	9.46574	11.5257	11.1208
AT1G19300	PARVUS (PARVUS)%3B CONTAINS InterPro DOMAIN/s: Glycosyl transferase%2C family 8 (InterPro:IPR002495)%3B BEST Arabidopsis thaliana protein match is: galacturonosyltransferase-like 2 (TAIR:AT3G50760.1)%3B Has 1825 Blast hits to 1814 proteins in 439 species: Archae - 2%3B Bacteria - 918%3B Metazoa - 149%3B Fungi - 0%3B Plants - 715%3B Viruses - 0%3B Other Eukaryotes - 41 (source: NCBI BLink).	PARVUS	-0.717954	2.40159e-06	4.20007e-05	-0.201914	0.162527	0.999831	-0.0529449	0.772378	0.99949	0.144608	0.351803	0.676209	0.186994	0.18984	0.486434	-0.0801473	0.629692	0.867792	5.39055	6.31898	5.17588	5.75836	9.30456	9.05503	9.32494	9.83146	7.57905	8.10662	9.74397	7.40748	6.33061	9.60709	9.32596	10.9092	9.85297	10.6335	8.58094	12.5702	9.67929	10.7145	10.1459	12.247	7.74299	10.3396	8.77264
AT1G19450	Major facilitator superfamily protein%3B FUNCTIONS IN: carbohydrate transmembrane transporter activity%2C sugar:hydrogen symporter activity%3B INVOLVED IN: transport%2C transmembrane transport%3B LOCATED IN: plasma membrane%2C vacuole%2C membrane%3B EXPRESSED IN: 25 plant structures%3B EXPRESSED DURING: 15 growth stages%3B CONTAINS InterPro DOMAIN/s: Sugar transporter%2C conserved site (InterPro:…		1.23355	7.08264e-05	0.000822403	-0.0673164	0.823494	0.999831	0.524925	0.125454	0.877877	0.424323	0.169496	0.478294	0.412959	0.128482	0.393918	-0.0689026	0.850672	0.953442	17.9078	10.8476	13.9004	7.0949	6.87472	6.096	5.66629	2.58684	5.47495	6.9529	5.10691	2.91555	8.93701	10.5017	7.30317	3.83611	4.53278	9.15371	6.36399	8.5971	8.39974	5.1405	7.7166	7.14804	8.46614	3.98354	2.85173
AT1G19570	dehydroascorbate reductase (DHAR1)%3B FUNCTIONS IN: copper ion binding%2C glutathione dehydrogenase (ascorbate) activity%3B INVOLVED IN: in 6 processes%3B LOCATED IN: in 7 components%3B EXPRESSED IN: 7 plant structures%3B EXPRESSED DURING: seedling growth%3B CONTAINS InterPro DOMAIN/s: Thioredoxin fold (InterPro:IPR012335)%2C Glutathione S-transferase%2C C-terminal (InterPro:IPR004046)%2C Glutath…	DHAR1	0.0520837	0.814121	0.915234	-0.448122	0.0240077	0.999831	-1.134	2.14249e-05	0.00275743	-1.31061	1.46984e-05	0.000811974	-1.68981	4.77902e-11	1.12464e-08	-1.65088	4.31111e-12	5.74567e-10	266.071	212.098	262.849	395.567	241.593	304.843	195.87	360.455	181.441	166.459	184.661	276.077	93.2112	199.614	111.491	98.6916	70.6969	137.361	68.6193	169.65	70.2733	96.7486	123.841	52.8012	103.109	106.736	55.9256
AT1G19660	Wound-responsive family protein%3B FUNCTIONS IN: DNA binding%2C nuclease activity%3B INVOLVED IN: response to wounding%2C nucleotide-excision repair%3B EXPRESSED IN: ovule%3B CONTAINS InterPro DOMAIN/s: Protein of unknown function DUF151 (InterPro:IPR003729)%2C UvrB/UvrC protein (InterPro:IPR001943)%3B BEST Arabidopsis thaliana protein match is: bifunctional nuclease in basal defense response 1 (…		0.154571	0.398019	0.640017	0.107924	0.51664	0.999831	-0.199269	0.320706	0.983984	-0.559153	0.00325334	0.0439979	-0.647702	3.54058e-05	0.00129399	-0.383907	0.028651	0.169581	105.055	64.8995	85.4382	73.8485	71.303	80.173	56.1777	89.6981	77.3898	73.084	67.1961	102.797	63.2822	87.3041	53.5518	55.0949	37.1703	51.2892	53.4301	60.7531	43.17	52.6644	49.6567	45.2071	66.3112	58.8823	47.2287
AT1G19670	chlorophyllase 1 (CLH1)%3B FUNCTIONS IN: chlorophyllase activity%3B INVOLVED IN: response to jasmonic acid stimulus%2C chlorophyll catabolic process%2C jasmonic acid mediated signaling pathway%2C response to stress%3B LOCATED IN: vacuole%3B EXPRESSED IN: 21 plant structures%3B EXPRESSED DURING: 14 growth stages%3B CONTAINS InterPro DOMAIN/s: Chlorophyllase-like (InterPro:IPR010821)%2C Chlorophyll…	CLH1	-0.242994	0.372376	0.618547	-0.0862639	0.868569	0.999831	-1.69162	3.66698e-08	1.13408e-05	-1.62555	4.76026e-08	7.46805e-06	-1.91173	4.39147e-11	1.0462e-08	-1.74852	5.6292e-06	0.000198874	78.934	79.3521	101.165	122.521	103.669	164.569	55.5552	130.982	80.3103	66.056	66.3918	216.156	31.4933	52.0706	26.5176	30.8426	24.7604	36.2936	46.1305	40.8269	35.0117	40.0921	24.4943	21.891	31.5479	38.7331	32.1553
AT1G19960	BEST Arabidopsis thaliana protein match is: transmembrane receptors (TAIR:AT2G32140.1)%3B Has 41 Blast hits to 41 proteins in 17 species: Archae - 0%3B Bacteria - 2%3B Metazoa - 23%3B Fungi - 0%3B Plants - 11%3B Viruses - 0%3B Other Eukaryotes - 5 (source: NCBI BLink).		-3.73592	1.61156e-06	2.94919e-05	0.0714087	0.609704	0.999831	-0.543578	0.0128279	0.334452	-1.02833	2.41969e-07	2.96389e-05	-0.549539	0.00997274	0.0812686	-0.557711	2.41733e-05	0.000685976	17.4461	87.0387	9.57792	8.74914	367.499	499.737	397.534	383.346	429.591	354.118	423.55	525.949	423.474	212.525	259.086	237.157	232.88	166.661	265.29	147.193	397.737	266.353	286.447	179.83	305.85	279.864	261.593
AT1G20020	ferredoxin-NADP(+)-oxidoreductase 2 (FNR2)%3B FUNCTIONS IN: oxidoreductase activity%2C poly(U) RNA binding%2C NADPH dehydrogenase activity%3B INVOLVED IN: oxidation reduction%2C defense response to fungus%2C incompatible interaction%2C defense response to bacterium%3B LOCATED IN: thylakoid%2C chloroplast thylakoid membrane%2C apoplast%2C chloroplast stroma%2C chloroplast%3B EXPRESSED IN: 24 plant…	FNR2	0.631984	6.17617e-08	1.5746e-06	0.10894	0.301253	0.999831	0.114976	0.517996	0.99949	0.180181	0.118698	0.397958	0.182826	0.192011	0.488882	0.0666062	0.560654	0.834654	904.954	755.912	915.495	995.281	576.722	582.761	643.752	514.553	640.433	555.694	704.683	602.191	742.304	636.905	706.417	427.192	613.113	726.972	589.241	708.531	772.999	520.806	702.349	644.581	668.313	617.374	551.205
AT1G20030	Pathogenesis-related thaumatin superfamily protein%3B CONTAINS InterPro DOMAIN/s: Thaumatin%2C conserved site (InterPro:IPR017949)%2C Thaumatin%2C pathogenesis-related (InterPro:IPR001938)%3B BEST Arabidopsis thaliana protein match is: Pathogenesis-related thaumatin superfamily protein (TAIR:AT1G75800.1)%3B Has 1614 Blast hits to 1596 proteins in 182 species: Archae - 0%3B Bacteria - 45%3B Metazo…		2.1531	1.91142e-10	7.87595e-09	0.12915	0.603737	0.999831	0.546524	0.137921	0.904159	0.141013	0.716919	0.898209	0.0641087	0.855789	0.949417	-0.387527	0.329108	0.674159	13.63	4.31195	13.0156	15.6877	2.60538	2.43436	3.35292	2.12258	3.1587	3.21173	3.16813	2.18636	3.8422	4.97136	5.16356	1.4052	1.84908	5.41653	1.42462	2.99447	3.24372	1.51033	4.65134	1.71142	2.71357	2.6813	0.677065
AT1G20340	DNA-DAMAGE-REPAIR/TOLERATION PROTEIN 112 (DRT112)%3B FUNCTIONS IN: electron carrier activity%2C copper ion binding%3B INVOLVED IN: response to UV%2C response to chemical stimulus%2C copper ion homeostasis%2C negative regulation of translation%2C response to copper ion%3B LOCATED IN: thylakoid%2C thylakoid lumen%2C chloroplast thylakoid lumen%2C chloroplast stroma%2C chloroplast%3B EXPRESSED IN: 2…	DRT112	0.613475	3.07036e-05	0.00040037	0.0974772	0.377624	0.999831	-0.13236	0.409454	0.99949	-0.125481	0.287989	0.619726	-0.0629338	0.73822	0.899219	-0.216684	0.0963356	0.359191	3423.26	2416.38	3074.59	3424.22	2290.63	2078.11	2091.28	1649.13	2243.35	2013.77	2167.24	2264.42	2216.75	1737.14	1982.06	1472.24	1772.02	1901.94	1822.32	1970.49	2653.86	1519.24	2040.41	1575.29	1953.77	1652.12	1673.7
AT1G20350	translocase inner membrane subunit 17-1 (TIM17-1)%3B FUNCTIONS IN: protein transporter activity%2C P-P-bond-hydrolysis-driven protein transmembrane transporter activity%3B INVOLVED IN: protein transport%3B LOCATED IN: mitochondrial inner membrane presequence translocase complex%3B EXPRESSED IN: 11 plant structures%3B EXPRESSED DURING: 9 growth stages%3B CONTAINS InterPro DOMAIN/s: Mitochondrial i…	TIM17-1	-1.58649	0.000320771	0.00298952	0.268048	0.498736	0.999831	1.16131	0.00212187	0.101504	0.89479	0.0261535	0.168383	0.757664	0.0255089	0.15146	1.2357	0.00032527	0.00600942	1.24596	0.935708	0.685591	0.451363	2.94183	2.52239	1.53064	3.06593	1.08149	3.70288	2.77205	4.34656	4.22841	5.3191	3.41798	9.51301	7.12231	2.13984	6.20792	3.27209	2.66543	6.34639	3.79176	4.25295	4.21328	5.46447	8.22946
AT1G20440	cold-regulated 47 (COR47)%3B CONTAINS InterPro DOMAIN/s: Dehydrin (InterPro:IPR000167)%3B BEST Arabidopsis thaliana protein match is: Dehydrin family protein (TAIR:AT1G20450.1)%3B Has 14264 Blast hits to 8754 proteins in 735 species: Archae - 48%3B Bacteria - 976%3B Metazoa - 4799%3B Fungi - 1094%3B Plants - 2502%3B Viruses - 117%3B Other Eukaryotes - 4728 (source: NCBI BLink).	COR47	1.15461	2.9171e-06	5.01094e-05	0.0712985	0.70545	0.999831	-0.289551	0.27969	0.979368	-0.544052	0.108541	0.376996	-0.792717	0.0840104	0.311835	-1.39231	0.000199151	0.00405115	676.324	478.724	1013.26	972.841	250.098	373.464	480.685	315.085	340.631	343.653	481.165	327.489	232.845	455.326	270.761	203.395	150.759	320.225	122.192	384.08	213.791	154.769	364.433	89.0007	187.698	146.104	75.4031
AT1G20450	EARLY RESPONSIVE TO DEHYDRATION 10 (ERD10)%3B CONTAINS InterPro DOMAIN/s: Dehydrin (InterPro:IPR000167)%3B BEST Arabidopsis thaliana protein match is: cold-regulated 47 (TAIR:AT1G20440.1)%3B Has 8140 Blast hits to 5021 proteins in 461 species: Archae - 16%3B Bacteria - 327%3B Metazoa - 2363%3B Fungi - 375%3B Plants - 2004%3B Viruses - 65%3B Other Eukaryotes - 2990 (source: NCBI BLink).	ERD10	0.728069	0.00146652	0.010846	0.0423396	0.846163	0.999831	-0.382719	0.13331	0.898022	-0.44548	0.165991	0.472913	-0.743174	0.0657028	0.272044	-1.22518	0.00323841	0.0360289	1142.05	750.55	1291.96	1371.6	519.459	763.492	955.344	528.595	731.459	650.754	967.4	502.709	450.588	778.052	508.171	387.44	389.963	673.199	245.109	731.711	384.871	375.434	683.293	215.033	443.326	287.689	164.471
AT1G20490	AMP-dependent synthetase and ligase family protein%3B FUNCTIONS IN: 4-coumarate-CoA ligase activity%3B INVOLVED IN: phenylpropanoid metabolic process%2C metabolic process%3B EXPRESSED IN: 15 plant structures%3B EXPRESSED DURING: 4 anthesis%2C C globular stage%2C petal differentiation and expansion stage%2C D bilateral stage%3B CONTAINS InterPro DOMAIN/s: AMP-binding%2C conserved site (InterPro:IP…		-0.705949	0.000859493	0.00691207	0.149264	0.427134	0.999831	-0.0595053	0.771818	0.99949	-0.367741	0.090955	0.344051	-0.214176	0.272333	0.584302	0.0846977	0.707303	0.901209	2.3719	2.72139	2.5423	3.34747	3.39479	4.83223	4.59081	5.25105	4.45595	4.2588	5.46826	5.71499	4.40672	5.02773	3.49641	4.34093	3.2058	2.7487	4.49762	3.56868	3.34309	4.10171	4.08032	4.08183	3.72327	5.0539	5.71392
AT1G20510	OPC-8:0 CoA ligase1 (OPCL1)%3B FUNCTIONS IN: 4-coumarate-CoA ligase activity%3B INVOLVED IN: phenylpropanoid metabolic process%2C jasmonic acid biosynthetic process%2C response to wounding%3B LOCATED IN: peroxisome%3B EXPRESSED IN: 22 plant structures%3B EXPRESSED DURING: 13 growth stages%3B CONTAINS InterPro DOMAIN/s: AMP-binding%2C conserved site (InterPro:IPR020845)%2C AMP-dependent synthetase…	OPCL1	-0.818298	1.26627e-05	0.000182265	-0.160771	0.280248	0.999831	-0.487373	0.0119926	0.32441	-0.700315	0.000166163	0.00509646	-0.515947	0.00449941	0.0467767	-0.403411	0.0109752	0.0884842	32.4396	22.3036	19.4781	22.414	42.8065	48.6773	31.9931	47.8586	35.4128	37.0798	34.9091	45.8287	25.3244	34.386	24.518	38.1871	26.9065	19.6637	32.1888	27.1403	27.5954	39.6434	26.886	26.2821	32.2275	35.7205	30.0558
AT1G20560	acyl activating enzyme 1 (AAE1)%3B FUNCTIONS IN: AMP binding%3B INVOLVED IN: metabolic process%3B LOCATED IN: peroxisome%3B EXPRESSED IN: 22 plant structures%3B EXPRESSED DURING: 13 growth stages%3B CONTAINS InterPro DOMAIN/s: AMP-binding%2C conserved site (InterPro:IPR020845)%2C AMP-dependent synthetase/ligase (InterPro:IPR000873)%3B BEST Arabidopsis thaliana protein match is: AMP-dependent synt…	AAE1	0.154873	0.332501	0.582344	-0.104599	0.467244	0.999831	-0.335775	0.0373603	0.570003	-0.639238	2.80701e-05	0.0013376	-0.51918	0.00113025	0.01804	-0.534176	0.00280905	0.0323891	12.3153	8.87822	10.2374	8.42486	9.87502	9.05804	8.07996	8.95491	8.97172	7.85406	7.08632	9.40886	8.11172	7.77717	5.8298	6.78621	5.11716	5.6583	5.58674	6.82003	6.58169	6.19709	7.31338	5.20399	6.50312	7.29274	4.97597
AT1G20620	catalase 3 (CAT3)%3B FUNCTIONS IN: catalase activity%2C cobalt ion binding%3B INVOLVED IN: in 7 processes%3B LOCATED IN: in 11 components%3B EXPRESSED IN: 29 plant structures%3B EXPRESSED DURING: 17 growth stages%3B CONTAINS InterPro DOMAIN/s: Catalase-like domain%2C haem-dependent (InterPro:IPR020835)%2C Catalase related subgroup (InterPro:IPR018028)%2C Catalase (InterPro:IPR002226)%2C Catalase%…	CAT3	-0.947664	3.57915e-10	1.40298e-08	-0.189617	0.11158	0.999831	-0.459916	0.00856733	0.268163	-0.623397	5.77135e-06	0.000389434	-0.703068	0.000646482	0.0119494	-0.362624	0.00981694	0.0818785	955.392	1124.54	820.788	874.605	1897.05	1855.87	1425.25	2144.37	1589.38	1634.07	1590.69	1615.03	1110.54	1565.56	1114.58	1544.64	1120.51	1159.73	1181.57	1313.06	804.381	1586.6	1174.03	955.966	1411.29	1527.19	1372.75
AT1G20650	Protein kinase superfamily protein%3B FUNCTIONS IN: protein serine/threonine kinase activity%2C protein kinase activity%2C ATP binding%3B INVOLVED IN: protein amino acid phosphorylation%3B LOCATED IN: cellular_component unknown%3B EXPRESSED IN: 22 plant structures%3B EXPRESSED DURING: 13 growth stages%3B CONTAINS InterPro DOMAIN/s: Protein kinase%2C ATP binding site (InterPro:IPR017441)%2C Protei…	ASG5	0.547774	0.000201714	0.00201871	0.0513229	0.756484	0.999831	-0.336347	0.209944	0.956352	-0.24065	0.288327	0.61981	-0.670926	0.00049395	0.00981643	-0.645878	0.00781811	0.069322	9.46362	8.20871	10.7402	10.512	7.17547	7.10119	6.07453	6.40394	7.68043	7.96875	7.04883	5.296	5.0539	7.85123	5.41601	2.83208	4.53385	7.4493	3.79741	6.97126	3.89719	4.61504	5.38562	3.07955	6.13776	4.06334	2.71154
AT1G20780	senescence-associated E3 ubiquitin ligase 1 (SAUL1)%3B FUNCTIONS IN: ubiquitin-protein ligase activity%3B INVOLVED IN: regulation of chlorophyll catabolic process%2C regulation of chlorophyll biosynthetic process%2C leaf senescence%2C regulation of abscisic acid biosynthetic process%3B LOCATED IN: plasma membrane%3B EXPRESSED IN: 9 plant structures%3B EXPRESSED DURING: 7 growth stages%3B CONTAINS…	SAUL1	-1.49682	1.14046e-17	1.1978e-15	-0.077735	0.515258	0.999831	0.115234	0.588362	0.99949	0.0955792	0.72817	0.903856	0.341646	0.0268756	0.156872	0.468335	0.00129673	0.0178105	3.05926	4.03655	3.1826	2.4445	8.97075	7.62104	9.82381	9.74386	8.28282	8.55517	8.44318	8.98468	9.02132	6.55957	10.3125	13.4128	11.7047	6.4885	14.7209	5.92236	9.21747	12.6969	10.8811	13.215	11.1546	12.8525	13.8917
AT1G20810	FKBP-like peptidyl-prolyl cis-trans isomerase family protein%3B FUNCTIONS IN: FK506 binding%2C peptidyl-prolyl cis-trans isomerase activity%3B INVOLVED IN: protein folding%3B LOCATED IN: thylakoid lumen%2C chloroplast thylakoid lumen%2C chloroplast%3B EXPRESSED IN: 21 plant structures%3B EXPRESSED DURING: 13 growth stages%3B CONTAINS InterPro DOMAIN/s: Peptidyl-prolyl cis-trans isomerase%2C FKBP-…		0.607989	3.76737e-06	6.2372e-05	0.0430509	0.703014	0.999831	-0.00420803	0.981013	0.999712	0.146138	0.227475	0.553048	0.0417174	0.759092	0.908976	-0.159116	0.2805	0.625206	35.4579	32.98	43.6866	41.6349	25.1122	25.9084	26.8326	23.5082	23.6734	25.3843	28.5734	26.9107	28.6304	26.2715	28.8276	17.5255	26.4246	31.9547	25.8185	28.5893	27.7203	22.7609	30.3866	24.0628	25.8825	23.6291	19.1579
AT1G20850	xylem cysteine peptidase 2 (XCP2)%3B FUNCTIONS IN: cysteine-type peptidase activity%2C peptidase activity%3B INVOLVED IN: proteolysis%2C developmental programmed cell death%3B LOCATED IN: cell wall%3B EXPRESSED IN: 23 plant structures%3B EXPRESSED DURING: 13 growth stages%3B CONTAINS InterPro DOMAIN/s: Peptidase C1A%2C papain (InterPro:IPR013128)%2C Proteinase inhibitor I29%2C cathepsin propeptid…	XCP2	0.711692	0.00442486	0.0269579	0.064827	0.799115	0.999831	0.0152044	0.961811	0.99949	-0.00635336	0.98274	0.995316	0.349295	0.201518	0.50145	-0.266854	0.35982	0.700676	19.751	19.4396	15.3636	13.3546	13.3577	7.68002	13.8676	6.67967	14.4739	11.3939	8.52458	9.38522	6.25124	9.68477	15.8471	10.414	13.3005	12.3211	6.67628	9.3948	14.5437	8.31251	14.9584	15.421	10.7429	5.89314	9.57797
AT1G21000	PLATZ transcription factor family protein%3B CONTAINS InterPro DOMAIN/s: Protein of unknown function DUF597 (InterPro:IPR006734)%3B BEST Arabidopsis thaliana protein match is: PLATZ transcription factor family protein (TAIR:AT1G76590.1)%3B Has 403 Blast hits to 403 proteins in 26 species: Archae - 0%3B Bacteria - 0%3B Metazoa - 0%3B Fungi - 0%3B Plants - 403%3B Viruses - 0%3B Other Eukaryotes - 0…		-0.712506	0.00363503	0.023138	0.213292	0.435526	0.999831	0.0563236	0.841697	0.99949	-0.613918	0.0530339	0.253264	-0.559988	0.0371271	0.191818	-0.313762	0.202822	0.53593	11.7524	9.09515	7.98129	10.0244	13.7075	14.7256	11.0287	24.6417	15.0755	16.1319	13.4859	29.3122	17.7624	16.232	10.5504	22.1714	8.27993	6.85252	17.1402	9.76339	11.1466	14.3459	7.11411	11.0237	13.7	11.8582	13.441
AT1G21010	unknown protein%3B FUNCTIONS IN: molecular_function unknown%3B INVOLVED IN: N-terminal protein myristoylation%3B LOCATED IN: cellular_component unknown%3B EXPRESSED IN: 24 plant structures%3B EXPRESSED DURING: 14 growth stages%3B BEST Arabidopsis thaliana protein match is: unknown protein (TAIR:AT1G76600.1)%3B Has 206 Blast hits to 206 proteins in 13 species: Archae - 0%3B Bacteria - 0%3B Metazoa…		0.621766	0.00612634	0.034965	0.188346	0.335143	0.999831	-0.29947	0.219088	0.958163	-0.685785	0.00267251	0.0380964	-0.657804	0.00331662	0.0376697	-0.838357	0.00106073	0.0154125	9.39944	5.24769	8.99331	9.36388	5.19583	5.81693	5.64705	4.8572	5.85965	5.18368	7.01134	6.45568	4.92367	3.79206	3.12573	5.7062	3.57849	3.86466	3.60379	2.42603	3.89546	3.01628	3.56822	3.23412	3.14234	2.9919	2.97476
AT1G21100	O-methyltransferase family protein%3B FUNCTIONS IN: methyltransferase activity%2C O-methyltransferase activity%2C protein dimerization activity%3B LOCATED IN: cytosol%3B EXPRESSED IN: stem%2C cotyledon%2C hypocotyl%2C root%2C leaf%3B EXPRESSED DURING: LP.04 four leaves visible%3B CONTAINS InterPro DOMAIN/s: Winged helix-turn-helix transcription repressor DNA-binding (InterPro:IPR011991)%2C Plant …	IGMT1	-0.932615	7.25284e-06	0.000110799	-0.10933	0.633094	0.999831	-0.954363	2.83363e-05	0.00349498	-1.34443	5.76414e-08	8.66018e-06	-0.912439	2.82242e-05	0.00109807	-0.884883	6.96542e-05	0.00170173	12.1686	10.6498	10.5627	10.9949	20.3898	23.2211	13.5637	28.0861	15.3112	22.5674	15.131	25.8287	12.0314	9.63463	9.57003	12.8397	7.90856	6.38567	11.3553	8.03869	12.0006	13.2131	9.63116	10.6255	11.4711	10.7853	12.6692
AT1G21110	O-methyltransferase family protein%3B FUNCTIONS IN: methyltransferase activity%2C O-methyltransferase activity%2C protein dimerization activity%3B LOCATED IN: cytosol%3B CONTAINS InterPro DOMAIN/s: Winged helix-turn-helix transcription repressor DNA-binding (InterPro:IPR011991)%2C Plant methyltransferase dimerisation (InterPro:IPR012967)%2C O-methyltransferase%2C family 2 (InterPro:IPR001077)%2C …	IGMT3	-1.03384	6.57384e-09	2.04902e-07	-0.183871	0.332707	0.999831	-0.496404	0.0242255	0.461376	-0.67865	0.0011959	0.0215626	-0.368512	0.109125	0.361136	-0.335193	0.101245	0.368419	5.63663	5.17375	4.7641	5.16001	10.7211	11.0624	8.62054	12.3705	7.1111	11.3186	7.94283	11.0423	7.42468	5.42505	7.29179	10.2944	8.05864	5.1164	8.20023	5.42765	6.871	11.2227	5.4397	9.66044	7.11962	7.79039	10.7564
AT1G21120	O-methyltransferase family protein%3B FUNCTIONS IN: methyltransferase activity%2C O-methyltransferase activity%2C protein dimerization activity%3B LOCATED IN: cytosol%3B EXPRESSED IN: 9 plant structures%3B EXPRESSED DURING: LP.04 four leaves visible%2C LP.10 ten leaves visible%2C LP.08 eight leaves visible%3B CONTAINS InterPro DOMAIN/s: Winged helix-turn-helix transcription repressor DNA-binding …	IGMT2	-1.11553	7.35487e-06	0.000112092	-0.302876	0.165473	0.999831	-0.536461	0.0836006	0.793172	-0.678102	0.0372624	0.208939	-0.371694	0.117173	0.374785	-0.56893	0.0293052	0.171813	1.95053	2.75439	2.72448	3.58736	5.8453	5.52034	4.87879	7.82166	4.69568	5.94544	3.51232	5.23784	2.87835	2.58349	4.68371	6.51792	5.76553	1.73221	4.55216	3.03404	4.26631	5.13741	3.26477	5.88401	3.00519	3.98115	5.297
AT1G21130	O-methyltransferase family protein%3B FUNCTIONS IN: methyltransferase activity%2C protein dimerization activity%2C O-methyltransferase activity%3B LOCATED IN: cytosol%3B EXPRESSED IN: 15 plant structures%3B EXPRESSED DURING: 9 growth stages%3B CONTAINS InterPro DOMAIN/s: Winged helix-turn-helix transcription repressor DNA-binding (InterPro:IPR011991)%2C Plant methyltransferase dimerisation (Inter…	IGMT4	-0.865051	2.21127e-09	7.6037e-08	-0.152909	0.284627	0.999831	-0.739784	1.52857e-05	0.00211915	-1.02561	1.88427e-08	3.5181e-06	-0.73401	1.38917e-06	8.96547e-05	-0.658964	2.53009e-05	0.000711702	155.724	155.805	150.592	148.834	276.279	289.879	210.031	342.851	230.653	277.441	231.088	268.512	185.608	159.47	138.693	187.651	142.265	113.091	172.726	124.212	164.444	186.957	164.91	159.703	177.546	168.904	190.123
AT1G21240	wall associated kinase 3 (WAK3)%3B FUNCTIONS IN: protein serine/threonine kinase activity%2C kinase activity%3B INVOLVED IN: protein amino acid phosphorylation%3B LOCATED IN: plasma membrane%3B EXPRESSED IN: 9 plant structures%3B EXPRESSED DURING: 9 growth stages%3B CONTAINS InterPro DOMAIN/s: EGF-like calcium-binding (InterPro:IPR001881)%2C EGF-like%2C type 3 (InterPro:IPR000742)%2C Serine/threo…	WAK3	-4.02384	2.92773e-05	0.000382934	0.225133	0.182412	0.999831	0.85359	0.0050436	0.191057	0.688106	0.0587087	0.268985	1.01124	0.00027611	0.00626098	1.27392	4.07953e-09	3.34055e-07	0.31591	1.98835	0.182107	0.0449593	8.20483	9.43824	10.52	13.4372	9.86278	12.9204	12.0051	13.7101	14.7414	10.6671	17.6568	32.3263	26.5758	6.44171	22.8792	11.4726	11.5049	29.0789	15.6111	28.0535	18.1644	25.4299	32.5578
AT1G21250	cell wall-associated kinase (WAK1)%3B FUNCTIONS IN: kinase activity%3B INVOLVED IN: cell surface receptor linked signaling pathway%2C response to virus%2C defense response to fungus%2C response to salicylic acid stimulus%3B LOCATED IN: plasma membrane%2C vacuole%2C plant-type cell wall%3B EXPRESSED IN: 21 plant structures%3B EXPRESSED DURING: 13 growth stages%3B CONTAINS InterPro DOMAIN/s: EGF-li…	WAK1	-4.21334	1.44127e-06	2.66277e-05	0.0258787	0.810979	0.999831	0.23252	0.398307	0.99949	0.161845	0.655749	0.87286	0.409469	0.0555782	0.246211	0.737438	1.1404e-06	4.99733e-05	7.22122	32.0907	2.38843	2.04417	188.442	190.801	201.098	236.721	179.674	226.374	215.061	211.783	216.951	126.501	222.956	396.321	329.453	107.223	373.758	108.748	165.595	352.847	236.187	336.296	272.56	349.213	409.771
AT1G21270	wall-associated kinase 2 (WAK2)%3B FUNCTIONS IN: protein serine/threonine kinase activity%2C protein kinase activity%2C calcium ion binding%2C ATP binding%3B INVOLVED IN: cellular water homeostasis%2C protein amino acid phosphorylation%2C oligosaccharide metabolic process%2C unidimensional cell growth%2C response to salicylic acid stimulus%3B LOCATED IN: plasma membrane%3B EXPRESSED IN: 18 plant …	WAK2	-2.71223	2.64658e-26	9.13308e-24	-0.0477122	0.61494	0.999831	0.289247	0.0989945	0.824795	0.234618	0.315327	0.646365	0.481288	0.0039669	0.0427172	0.659558	8.18265e-09	6.29999e-07	6.79916	15.1123	7.13575	5.71034	53.3877	53.9633	61.2356	60.7648	51.8826	59.9549	58.8504	51.6098	67.1849	49.8737	73.2226	90.6542	86.8505	50.1757	90.9816	43.2459	55.3053	93.7668	79.7472	92.8812	82.2672	90.7552	101.274
AT1G21310	extensin 3 (EXT3)%3B FUNCTIONS IN: structural constituent of cell wall%3B INVOLVED IN: plant-type cell wall organization%3B LOCATED IN: endomembrane system%3B EXPRESSED IN: 7 plant structures%3B EXPRESSED DURING: 4 anthesis%2C F mature embryo stage%2C petal differentiation and expansion stage%2C E expanded cotyledon stage%2C D bilateral stage%3B CONTAINS InterPro DOMAIN/s: Extensin-like repeat (I…	EXT3	-1.8167	0.00598281	0.0342775	0.32157	0.316758	0.999831	1.50415	0.0213132	0.434676	1.52605	4.20178e-06	0.000303776	1.6037	0.00162549	0.0233212	1.77351	7.35842e-09	5.75715e-07	1.12345	3.76081	2.79998	0.395011	5.09373	5.75862	6.41865	11.3951	3.64564	10.6055	11.1102	10.3903	7.40099	14.3788	10.7272	49.1226	25.8558	9.43278	24.7066	22.845	10.497	39.8383	12.536	24.758	15.7575	21.552	36.8554
AT1G21370	unknown protein%3B CONTAINS InterPro DOMAIN/s: Protein of unknown function DUF218 (InterPro:IPR003848)%3B Has 160 Blast hits to 160 proteins in 86 species: Archae - 0%3B Bacteria - 0%3B Metazoa - 0%3B Fungi - 102%3B Plants - 44%3B Viruses - 0%3B Other Eukaryotes - 14 (source: NCBI BLink).		-1.02333	3.6192e-07	7.8238e-06	0.0908825	0.580076	0.999831	0.144962	0.555468	0.99949	0.00226525	0.992718	0.997853	0.114627	0.59283	0.826339	0.312548	0.108153	0.382445	5.23234	4.1584	3.15413	3.62335	7.96549	10.0085	7.43709	7.67625	7.24324	9.48172	8.2833	10.0324	9.19727	6.5922	7.17075	13.7364	10.7631	5.62546	10.8662	6.02144	6.88207	12.3807	7.04896	9.63665	8.39855	9.97386	12.7326
AT1G21390	embryo defective 2170 (emb2170)%3B BEST Arabidopsis thaliana protein match is: unknown protein (TAIR:AT1G76980.2)%3B Has 51 Blast hits to 51 proteins in 18 species: Archae - 0%3B Bacteria - 0%3B Metazoa - 1%3B Fungi - 0%3B Plants - 42%3B Viruses - 0%3B Other Eukaryotes - 8 (source: NCBI BLink).	emb2170	-0.525456	0.0482787	0.167562	0.316463	0.180571	0.999831	0.657669	0.0343631	0.548929	0.759013	0.0201972	0.142746	0.803586	0.00211655	0.0279365	0.959603	0.000191203	0.00391418	2.70192	2.02912	3.22125	2.2023	3.01825	3.40878	3.52671	4.76071	3.82189	3.73104	5.05298	5.49832	5.17905	3.90897	4.68576	9.48475	9.88808	3.69508	7.21184	4.17856	4.41535	7.98558	5.20764	8.06131	6.63774	5.76696	9.2162
AT1G21400	Thiamin diphosphate-binding fold (THDP-binding) superfamily protein%3B FUNCTIONS IN: oxidoreductase activity%2C acting on the aldehyde or oxo group of donors%2C disulfide as acceptor%2C 3-methyl-2-oxobutanoate dehydrogenase (2-methylpropanoyl-transferring) activity%3B INVOLVED IN: metabolic process%3B EXPRESSED IN: guard cell%3B CONTAINS InterPro DOMAIN/s: Dehydrogenase%2C E1 component (InterPro:…		-0.850689	3.06899e-11	1.40875e-09	0.217262	0.065782	0.999831	0.143397	0.565344	0.99949	-0.446144	0.0041358	0.0511483	-0.521223	0.00269412	0.0328832	-0.284163	0.043212	0.219712	6.38912	5.66452	5.27342	5.78632	9.48916	10.5795	11.1602	10.6995	12.94	11.364	10.8928	13.4467	10.3896	10.342	7.25252	18.4332	9.20303	5.86741	8.24256	7.58544	5.44584	9.41649	7.89898	6.63343	9.62536	8.68653	7.72668
AT1G21410	SKP2A%3B CONTAINS InterPro DOMAIN/s: F-box domain%2C cyclin-like (InterPro:IPR001810)%2C F-box domain%2C Skp2-like (InterPro:IPR022364)%2C Leucine-rich repeat%2C cysteine-containing subtype (InterPro:IPR006553)%3B BEST Arabidopsis thaliana protein match is: RNI-like superfamily protein (TAIR:AT1G77000.2)%3B Has 8874 Blast hits to 3879 proteins in 263 species: Archae - 0%3B Bacteria - 386%3B Metaz…	SKP2A	0.485007	0.0379891	0.14092	0.120688	0.62102	0.999831	0.0312567	0.934513	0.99949	-0.831968	0.0065387	0.0694722	-1.12236	3.48457e-05	0.00128658	-0.95735	0.00259995	0.0304694	7.76409	5.76317	7.28749	5.24615	4.41196	6.60216	3.47828	4.26402	4.22582	4.81547	4.31028	6.80073	2.38031	6.07666	2.73978	7.95132	1.54985	3.25947	2.18048	3.57559	2.31689	2.10152	2.63675	1.63364	3.02645	2.86623	1.38173
AT1G21520	unknown protein%3B Has 9 Blast hits to 9 proteins in 2 species: Archae - 0%3B Bacteria - 0%3B Metazoa - 0%3B Fungi - 0%3B Plants - 9%3B Viruses - 0%3B Other Eukaryotes - 0 (source: NCBI BLink).		-1.39589	1.309e-22	2.55519e-20	0.127745	0.398611	0.999831	0.548342	0.023076	0.452093	0.130718	0.67367	0.878728	0.544616	0.00108017	0.0174747	0.77262	2.97278e-08	2.0087e-06	20.4421	19.2048	17.8318	17.2501	50.4728	54.8363	40.4204	52.1974	42.7353	53.2472	53.6107	66.2029	90.6509	47.9036	53.177	98.4369	74.4107	24.2311	77.9075	41.2209	69.7978	92.8259	58.3677	68.9284	84.2959	77.967	93.5169
AT1G21550	Calcium-binding EF-hand family protein%3B FUNCTIONS IN: calcium ion binding%3B INVOLVED IN: biological_process unknown%3B LOCATED IN: cellular_component unknown%3B EXPRESSED IN: 14 plant structures%3B EXPRESSED DURING: 8 growth stages%3B CONTAINS InterPro DOMAIN/s: EF-Hand 1%2C calcium-binding site (InterPro:IPR018247)%2C EF-HAND 2 (InterPro:IPR018249)%2C EF-hand-like domain (InterPro:IPR011992)%…		-0.429638	0.156625	0.372214	0.23597	0.379688	0.999831	-0.323041	0.206393	0.953891	-0.858792	0.00348879	0.0460171	-0.420306	0.111759	0.365465	-0.629988	0.0322354	0.182202	2.65249	2.13034	3.56775	5.28492	4.44456	4.1733	4.29381	5.53986	3.04848	5.03634	7.05596	6.42053	4.35501	2.85451	3.79504	3.84089	3.52989	1.39194	2.48781	2.767	3.3593	3.66956	2.34317	4.33418	2.42446	2.98584	3.61905
AT1G21580	Zinc finger C-x8-C-x5-C-x3-H type family protein%3B FUNCTIONS IN: zinc ion binding%2C nucleic acid binding%3B INVOLVED IN: biological_process unknown%3B LOCATED IN: cellular_component unknown%3B EXPRESSED IN: 23 plant structures%3B EXPRESSED DURING: 13 growth stages%3B CONTAINS InterPro DOMAIN/s: Zinc finger%2C CCCH-type (InterPro:IPR000571)%3B Has 6412 Blast hits to 4180 proteins in 441 species:…		-0.449926	0.0233325	0.0985144	-0.126591	0.437715	0.999831	0.330015	0.0663016	0.730215	0.491035	0.00309934	0.0424526	0.576716	0.00790272	0.0691605	0.628696	0.000135101	0.00296011	4.4546	7.92203	6.68448	5.15889	7.16097	7.31865	10.4638	8.34538	7.54652	9.06021	8.13192	5.86122	7.75168	11.6687	10.9362	11.557	13.0048	12.1849	12.5613	9.27593	7.62984	14.8771	11.8831	15.4946	10.927	14.506	13.5469
AT1G21790	TRAM%2C LAG1 and CLN8 (TLC) lipid-sensing domain containing protein%3B FUNCTIONS IN: molecular_function unknown%3B INVOLVED IN: biological_process unknown%3B LOCATED IN: integral to membrane%3B EXPRESSED IN: 23 plant structures%3B EXPRESSED DURING: 15 growth stages%3B CONTAINS InterPro DOMAIN/s: TRAM/LAG1/CLN8 homology domain (InterPro:IPR006634)%3B Has 174 Blast hits to 174 proteins in 42 specie…		0.881323	4.11131e-05	0.000515723	0.160829	0.498565	0.999831	-0.0818305	0.786517	0.99949	-0.197813	0.490239	0.778484	-0.659747	0.0427925	0.209561	-0.855809	0.0026717	0.0310688	18.3963	12.6642	18.0168	16.1123	9.24755	8.53473	11.8471	5.84009	10.6527	9.64356	12.8866	6.86326	7.31257	13.5582	6.54023	6.06765	5.50834	11.5041	5.70137	8.41428	5.4864	4.13565	9.83616	3.19783	6.87213	4.5854	3.37279
AT1G22140	unknown protein%3B Has 40 Blast hits to 40 proteins in 14 species: Archae - 0%3B Bacteria - 0%3B Metazoa - 9%3B Fungi - 0%3B Plants - 28%3B Viruses - 0%3B Other Eukaryotes - 3 (source: NCBI BLink).		0.371517	0.0953206	0.268367	-0.0137939	0.940883	0.999831	-0.00281346	0.98873	0.999712	-0.229096	0.201919	0.521223	-0.592412	0.00211591	0.0279365	-0.233573	0.232036	0.571441	18.3235	9.57736	15.6606	18.381	12.8996	12.5666	9.88726	12.7565	9.31456	11.9752	11.3733	14.5131	15.4381	11.7518	10.46	10.4412	8.50921	10.4169	11.3327	10.9051	8.35922	6.60141	9.22927	7.85676	10.4373	9.82205	10.6773
AT1G22160	Protein of unknown function (DUF581)%3B CONTAINS InterPro DOMAIN/s: Protein of unknown function DUF581 (InterPro:IPR007650)%3B BEST Arabidopsis thaliana protein match is: Protein of unknown function (DUF581) (TAIR:AT1G78020.1)%3B Has 511 Blast hits to 511 proteins in 19 species: Archae - 0%3B Bacteria - 0%3B Metazoa - 0%3B Fungi - 0%3B Plants - 511%3B Viruses - 0%3B Other Eukaryotes - 0 (source: …		0.788842	0.00123754	0.00935292	0.17223	0.370092	0.999831	-0.716766	0.0320547	0.53361	-0.759981	0.0493365	0.243654	-1.3454	2.7883e-07	2.3599e-05	-1.39801	3.85359e-06	0.000143534	33.8805	22.7066	35.6703	52.2357	15.4317	21.2182	21.9153	25.6087	24.39	17.8471	22.8892	29.2355	16.8693	18.7302	10.0726	5.45111	7.51459	13.264	5.26326	23.821	9.35948	8.09091	11.4017	4.59937	8.97615	11.4156	3.71461
AT1G22280	phytochrome-associated protein phosphatase type 2C (PAPP2C)%3B FUNCTIONS IN: protein serine/threonine phosphatase activity%2C phosphoprotein phosphatase activity%3B INVOLVED IN: protein amino acid dephosphorylation%2C red light signaling pathway%3B LOCATED IN: nucleus%2C plasma membrane%3B EXPRESSED IN: 24 plant structures%3B EXPRESSED DURING: 14 growth stages%3B CONTAINS InterPro DOMAIN/s: Prote…	PAPP2C	-1.25163	2.35709e-19	3.25362e-17	0.113865	0.455078	0.999831	0.0808738	0.684725	0.99949	-0.117818	0.608703	0.84844	0.146918	0.30112	0.611299	0.287551	0.075595	0.312286	21.1059	19.5999	16.8583	18.0663	38.2692	47.5219	42.3424	53.1139	41.3672	44.6982	47.0228	62.8083	51.217	34.9752	41.5401	64.4101	50.3471	26.6985	56.5772	34.21	48.9134	54.7153	42.7511	55.0518	49.5284	49.8059	68.1494
AT1G22360	UDP-glucosyl transferase 85A2 (UGT85A2)%3B FUNCTIONS IN: UDP-glycosyltransferase activity%2C transferase activity%2C transferring glycosyl groups%2C glucuronosyltransferase activity%3B INVOLVED IN: metabolic process%3B LOCATED IN: cellular_component unknown%3B EXPRESSED IN: 21 plant structures%3B EXPRESSED DURING: 11 growth stages%3B CONTAINS InterPro DOMAIN/s: UDP-glucuronosyl/UDP-glucosyltransf…	UGT85A2	-0.16336	0.419351	0.658965	-0.182858	0.469964	0.999831	-0.744004	0.00318332	0.137707	-0.978457	5.75169e-05	0.0023092	-1.06735	3.04241e-07	2.55258e-05	-1.18483	6.78593e-08	4.20314e-06	10.6433	14.9382	12.3843	12.5665	14.5786	14.7759	9.41718	18.2348	9.31977	10.8783	9.88688	19.8989	7.0658	7.88936	6.73862	12.3947	5.78921	6.02852	7.10967	10.086	7.45405	7.59587	5.90676	6.34327	5.747	6.19419	7.03031
AT1G22370	UDP-glucosyl transferase 85A5 (UGT85A5)%3B FUNCTIONS IN: transferase activity%2C transferring glycosyl groups%2C glucuronosyltransferase activity%3B INVOLVED IN: metabolic process%3B EXPRESSED IN: 15 plant structures%3B EXPRESSED DURING: 9 growth stages%3B CONTAINS InterPro DOMAIN/s: UDP-glucuronosyl/UDP-glucosyltransferase (InterPro:IPR002213)%3B BEST Arabidopsis thaliana protein match is: UDP-g…	UGT85A5	0.898313	2.7768e-08	7.6879e-07	0.140379	0.408898	0.999831	-0.610145	0.0418839	0.60627	-1.41876	9.04789e-07	8.83249e-05	-1.60948	1.75329e-12	5.12625e-10	-1.26848	1.96308e-06	8.0888e-05	12.0998	9.28279	12.7983	11.1995	6.24127	5.4642	5.45284	7.33239	7.1846	5.72491	5.86092	8.06104	4.49447	6.43118	2.53686	2.5279	1.08149	3.1748	1.94421	2.99976	2.2134	2.01434	2.61973	1.28082	2.79899	3.48498	1.38601
AT1G22400	UGT85A1%3B FUNCTIONS IN: in 6 functions%3B INVOLVED IN: metabolic process%3B LOCATED IN: cellular_component unknown%3B EXPRESSED IN: 22 plant structures%3B EXPRESSED DURING: 10 growth stages%3B CONTAINS InterPro DOMAIN/s: UDP-glucuronosyl/UDP-glucosyltransferase (InterPro:IPR002213)%3B BEST Arabidopsis thaliana protein match is: UDP-glucosyl transferase 85A3 (TAIR:AT1G22380.1)%3B Has 7940 Blast h…	UGT85A1	0.68027	0.00946384	0.0494829	0.745054	0.21213	0.999831	1.2258	0.0811839	0.783152	0.436209	0.163803	0.469812	0.241164	0.46194	0.741417	-0.24236	0.534656	0.819198	3.72814	4.46346	5.23259	4.41379	3.57614	2.77263	1.50591	3.35831	2.12086	3.47913	2.58713	10.5396	2.52126	3.34076	3.42951	17.056	3.34352	3.96952	2.53823	5.35887	3.17863	2.4667	2.35134	5.22958	3.91652	1.25118	1.99043
AT1G22590	AGAMOUS-like 87 (AGL87)%3B Has 9 Blast hits to 9 proteins in 3 species: Archae - 0%3B Bacteria - 0%3B Metazoa - 0%3B Fungi - 0%3B Plants - 8%3B Viruses - 0%3B Other Eukaryotes - 1 (source: NCBI BLink).	AGL87	1.12365	5.79081e-10	2.21161e-08	0.197923	0.259016	0.999831	-0.285558	0.250378	0.975918	-0.0285028	0.893006	0.965503	-0.0337292	0.900681	0.965245	-0.217527	0.290118	0.635517	9.5748	7.51541	9.79439	11.4998	4.12338	4.41863	5.36595	3.76774	5.69592	4.07772	5.28446	5.26999	4.73237	3.22165	4.3297	2.28917	3.66183	5.54109	3.37173	4.86841	6.53652	2.36759	4.39346	4.03186	4.35271	3.32409	3.84588
AT1G22650	Plant neutral invertase family protein%3B FUNCTIONS IN: catalytic activity%2C beta-fructofuranosidase activity%3B INVOLVED IN: sucrose catabolic process%2C using beta-fructofuranosidase%3B LOCATED IN: cellular_component unknown%3B EXPRESSED IN: 19 plant structures%3B EXPRESSED DURING: 14 growth stages%3B CONTAINS InterPro DOMAIN/s: Plant neutral invertase (InterPro:IPR006937)%2C Six-hairpin glyco…	A/N-InvD	-1.59101	3.53208e-19	4.74011e-17	0.100576	0.432411	0.999831	-0.0417356	0.864055	0.99949	-0.0438915	0.864394	0.957037	0.335446	0.0103683	0.0836119	0.445762	0.00398843	0.0423264	2.59918	2.64135	1.87288	2.40439	8.01051	7.05538	6.86007	6.93299	7.82911	7.67854	8.05003	7.5201	8.03762	4.28652	5.94036	9.9021	8.80178	4.87131	9.94806	4.51401	9.23824	9.15003	8.8563	9.33321	10.4473	8.59836	10.7339
AT1G22870	Protein kinase family protein with ARM repeat domain%3B FUNCTIONS IN: protein serine/threonine kinase activity%2C binding%2C protein kinase activity%2C kinase activity%2C ATP binding%3B INVOLVED IN: protein amino acid phosphorylation%3B LOCATED IN: cellular_component unknown%3B EXPRESSED IN: 23 plant structures%3B EXPRESSED DURING: 13 growth stages%3B CONTAINS InterPro DOMAIN/s: Protein kinase%2C…		-0.731584	0.000303275	0.00285614	-0.0317682	0.84755	0.999831	0.226026	0.26485	0.977291	0.23983	0.172354	0.481436	0.452584	0.0570964	0.249982	0.532012	0.00476056	0.0484186	2.52167	2.25524	2.38078	1.51372	3.03359	3.44317	3.93187	4.08367	3.29255	3.93925	3.88718	3.13594	3.28536	3.79542	4.37317	5.52401	4.80783	3.59664	4.90424	3.86019	3.16985	6.03792	4.04036	6.63583	4.34767	5.45882	6.05406
AT1G22890	unknown protein%3B FUNCTIONS IN: molecular_function unknown%3B INVOLVED IN: biological_process unknown%3B LOCATED IN: endomembrane system%3B EXPRESSED IN: 19 plant structures%3B EXPRESSED DURING: 11 growth stages%3B Has 17 Blast hits to 17 proteins in 2 species: Archae - 0%3B Bacteria - 0%3B Metazoa - 0%3B Fungi - 0%3B Plants - 17%3B Viruses - 0%3B Other Eukaryotes - 0 (source: NCBI BLink).		-0.95041	0.000151158	0.00157134	-0.0487918	0.849085	0.999831	0.179537	0.563854	0.99949	-0.0399524	0.902127	0.968548	0.230895	0.313924	0.622909	0.542822	0.0405784	0.210405	6.04665	6.83089	5.16138	5.09704	14.5483	10.2078	7.98771	12.279	10.3623	12.9016	6.59891	13.3865	10.4502	10.5571	8.87303	21.2533	11.9154	6.99706	17.9052	7.16612	12.4655	16.8912	11.5913	12.1603	15.5268	12.1172	22.0529
AT1G23140	Calcium-dependent lipid-binding (CaLB domain) family protein%3B FUNCTIONS IN: molecular_function unknown%3B INVOLVED IN: biological_process unknown%3B LOCATED IN: plasma membrane%3B EXPRESSED IN: 14 plant structures%3B EXPRESSED DURING: 7 growth stages%3B CONTAINS InterPro DOMAIN/s: C2 membrane targeting protein (InterPro:IPR018029)%2C C2 calcium/lipid-binding domain%2C CaLB (InterPro:IPR008973)%…		-0.87142	0.000425285	0.00377868	0.298194	0.266549	0.999831	0.0574801	0.814355	0.99949	0.165364	0.450005	0.752683	0.0421791	0.845001	0.944747	0.311443	0.180236	0.506039	3.88985	4.99858	3.40084	4.90851	6.73516	9.29	6.5706	9.22903	7.01534	8.22064	8.14002	15.1341	9.14288	6.49481	6.88083	10.6394	9.57661	7.0764	10.6595	8.36525	6.99228	9.41739	7.81292	8.54682	10.1407	8.5072	11.1453
AT1G23170	Protein of unknown function DUF2359%2C transmembrane%3B FUNCTIONS IN: molecular_function unknown%3B INVOLVED IN: biological_process unknown%3B LOCATED IN: membrane%3B EXPRESSED IN: leaf%3B CONTAINS InterPro DOMAIN/s: Protein of unknown function DUF2359%2C transmembrane (InterPro:IPR019308)%3B BEST Arabidopsis thaliana protein match is: Protein of unknown function DUF2359%2C transmembrane (TAIR:AT…		-0.954371	0.000273193	0.00262137	-0.124169	0.472758	0.999831	0.057817	0.827694	0.99949	0.0399087	0.903188	0.968698	0.287227	0.128112	0.393152	0.37244	0.114493	0.395082	1.65829	3.00073	1.43389	3.20963	4.7634	4.40388	5.002	3.98985	4.0714	5.11602	3.62983	3.93929	4.52004	2.9295	4.23984	7.3181	7.14064	2.58578	6.39907	2.64614	5.06364	7.12821	4.38811	5.69272	4.42855	5.02864	8.38762
AT1G23530	unknown protein%3B BEST Arabidopsis thaliana protein match is: unknown protein (TAIR:AT1G70470.1)%3B Has 38 Blast hits to 38 proteins in 12 species: Archae - 0%3B Bacteria - 0%3B Metazoa - 0%3B Fungi - 0%3B Plants - 37%3B Viruses - 0%3B Other Eukaryotes - 1 (source: NCBI BLink).		0.847815	0.00697209	0.0389634	-0.0552928	0.87423	0.999831	0.0160393	0.965019	0.99949	-0.111044	0.745543	0.910273	-0.0679902	0.860512	0.951133	-0.364804	0.355013	0.69729	5.27811	3.17106	3.87237	3.7285	3.13563	2.60163	1.37786	1.82791	2.34159	1.426	2.04224	2.71077	2.78635	1.95283	2.79597	1.57489	2.58611	2.11511	1.69057	1.94056	3.57556	1.59315	1.71334	1.68151	1.83058	1.85188	1.57122
AT1G23740	Oxidoreductase%2C zinc-binding dehydrogenase family protein%3B FUNCTIONS IN: oxidoreductase activity%2C zinc ion binding%3B INVOLVED IN: response to cold%3B LOCATED IN: in 6 components%3B EXPRESSED IN: 22 plant structures%3B EXPRESSED DURING: 14 growth stages%3B CONTAINS InterPro DOMAIN/s: GroES-like (InterPro:IPR011032)%2C Alcohol dehydrogenase GroES-like (InterPro:IPR013154)%2C Quinone oxidored…	AOR	0.902454	1.3966e-09	4.98877e-08	0.0656039	0.612841	0.999831	-0.229708	0.317136	0.982875	-0.194662	0.283756	0.615695	-0.200492	0.348872	0.653167	-0.573302	0.00126964	0.0175256	52.4604	40.6498	50.373	57.8878	24.0925	28.7059	31.5045	23.9866	30.1132	24.8804	30.5984	27.9993	26.8144	24.5422	27.9121	13.1987	20.1727	29.1672	18.6898	27.0465	31.2557	15.8823	28.0254	19.468	22.3244	18.3541	14.3711
AT1G23750	Nucleic acid-binding%2C OB-fold-like protein%3B CONTAINS InterPro DOMAIN/s: Nucleic acid-binding%2C OB-fold-like (InterPro:IPR016027)%2C Nucleic acid-binding%2C OB-fold (InterPro:IPR012340)%3B BEST Arabidopsis thaliana protein match is: Nucleic acid-binding%2C OB-fold-like protein (TAIR:AT1G10590.2)%3B Has 249 Blast hits to 249 proteins in 61 species: Archae - 55%3B Bacteria - 0%3B Metazoa - 0%3B…		0.843685	0.00203627	0.0142524	0.000876909	0.997824	0.999831	0.160519	0.614284	0.99949	0.464716	0.0904619	0.342658	0.454281	0.104428	0.352529	0.090811	0.772375	0.925359	8.40807	5.91348	9.14292	9.24652	4.94019	4.96907	5.90238	2.40832	6.3714	5.625	3.3695	3.14268	5.20865	3.67492	7.04459	4.63815	7.30211	6.76168	5.1297	6.20368	7.81579	5.21175	6.70156	5.46666	5.83226	4.21436	4.69306
AT1G23840	unknown protein%3B LOCATED IN: endomembrane system%3B EXPRESSED IN: 18 plant structures%3B EXPRESSED DURING: 12 growth stages%3B BEST Arabidopsis thaliana protein match is: unknown protein (TAIR:AT1G23850.1)%3B Has 53 Blast hits to 48 proteins in 5 species: Archae - 0%3B Bacteria - 0%3B Metazoa - 0%3B Fungi - 0%3B Plants - 53%3B Viruses - 0%3B Other Eukaryotes - 0 (source: NCBI BLink).		-3.40485	1.69668e-24	4.27482e-22	0.248516	0.146841	0.999831	1.03691	0.00192322	0.0948833	1.00942	0.00200776	0.0313149	1.21221	1.95463e-09	3.11723e-07	1.4449	6.72635e-15	1.46052e-12	0.878656	1.69365	0.354553	0.437666	9.42266	8.08192	9.35043	9.51324	8.94864	13.8398	9.91029	10.5835	21.0471	7.49584	16.1827	30.1964	26.9231	9.95955	26.314	10.4068	18.178	27.4414	15.0009	23.9736	20.029	23.9075	31.1097
AT1G24020	MLP-like protein 423 (MLP423)%3B INVOLVED IN: response to biotic stimulus%2C defense response%3B LOCATED IN: membrane%3B EXPRESSED IN: 23 plant structures%3B EXPRESSED DURING: 15 growth stages%3B CONTAINS InterPro DOMAIN/s: Bet v I allergen (InterPro:IPR000916)%3B BEST Arabidopsis thaliana protein match is: MLP-like protein 28 (TAIR:AT1G70830.3)%3B Has 1440 Blast hits to 1404 proteins in 125 spec…	MLP423	0.706684	0.218791	0.45785	-0.304685	0.159678	0.999831	-1.19406	1.25394e-05	0.00181698	-0.242466	0.44486	0.749199	-1.1625	4.32728e-06	0.000230037	-1.65701	6.74092e-08	4.2022e-06	4.53619	7.44658	4.13607	20.944	4.82366	7.60156	4.86266	5.59698	5.18255	4.32088	4.91956	4.18439	2.6233	2.93583	2.72313	1.68424	4.78872	4.30312	2.56127	7.72803	2.99365	2.26281	2.33619	2.62033	1.33123	2.10424	2.05313
AT1G24140	Matrixin family protein%3B FUNCTIONS IN: metallopeptidase activity%2C metalloendopeptidase activity%2C zinc ion binding%3B INVOLVED IN: proteolysis%2C metabolic process%3B LOCATED IN: anchored to membrane%3B EXPRESSED IN: 13 plant structures%3B EXPRESSED DURING: 7 growth stages%3B CONTAINS InterPro DOMAIN/s: Peptidase M10%2C metallopeptidase (InterPro:IPR001818)%2C Peptidoglycan binding-like (Int…		-2.83528	1.17255e-15	9.89502e-14	-0.00792821	0.970181	0.999831	0.00605249	0.98403	0.999712	-0.360238	0.338196	0.666787	-0.0103262	0.965851	0.988807	0.126237	0.579326	0.843035	1.53346	0.900819	0.433143	0.48885	8.32513	5.2262	4.50706	6.0262	6.24697	6.68403	4.76449	6.27674	5.66088	3.40851	6.19102	9.05962	6.36698	2.44631	7.62397	2.42163	4.99177	7.76448	4.65424	6.60218	6.61079	6.21423	7.09269
AT1G24145	unknown protein%3B FUNCTIONS IN: molecular_function unknown%3B INVOLVED IN: biological_process unknown%3B LOCATED IN: endomembrane system%3B Has 3 Blast hits to 3 proteins in 1 species: Archae - 0%3B Bacteria - 0%3B Metazoa - 0%3B Fungi - 0%3B Plants - 3%3B Viruses - 0%3B Other Eukaryotes - 0 (source: NCBI BLink).		-2.01291	2.03559e-09	7.08787e-08	0.132464	0.635429	0.999831	0.158774	0.645997	0.99949	-0.28084	0.445015	0.749256	0.055968	0.838949	0.942345	0.282742	0.284026	0.629449	4.581	3.42252	1.82702	1.80424	9.90739	10.7275	8.54786	18.1563	7.79844	13.9309	11.3358	18.4534	10.3844	8.83838	10.0877	23.6541	12.1217	3.46618	12.9288	10.5663	9.08774	15.807	9.39133	15.0226	13.2093	12.335	17.9878
AT1G24147	unknown protein%3B FUNCTIONS IN: molecular_function unknown%3B INVOLVED IN: biological_process unknown%3B LOCATED IN: endomembrane system%3B BEST Arabidopsis thaliana protein match is: unknown protein (TAIR:AT1G24148.1)%3B Has 4 Blast hits to 4 proteins in 2 species: Archae - 0%3B Bacteria - 0%3B Metazoa - 0%3B Fungi - 0%3B Plants - 4%3B Viruses - 0%3B Other Eukaryotes - 0 (source: NCBI BLink).		-4.61424	7.98253e-13	4.7175e-11	0.0530192	0.667867	0.999831	-0.223593	0.385601	0.998099	-0.497238	0.160292	0.465492	-0.160299	0.269341	0.581113	0.30309	0.0257093	0.157475	6.79494	13.2266	2.48187	1.51724	138.003	167.877	132.093	154.561	129.755	149.481	155.822	179.638	150.276	66.0184	113.127	179.369	144.876	52.2569	174.165	50.7648	112.112	164.223	123.406	132.942	157.886	186.852	208.597
AT1G24148	unknown protein%3B FUNCTIONS IN: molecular_function unknown%3B INVOLVED IN: biological_process unknown%3B LOCATED IN: cellular_component unknown%3B BEST Arabidopsis thaliana protein match is: unknown protein (TAIR:AT1G24147.1).		-0.811572	2.58953e-05	0.000344409	0.108785	0.518299	0.999831	-0.107699	0.530681	0.99949	-0.501961	0.0127819	0.108444	-0.403636	0.0116287	0.0901562	-0.172974	0.278297	0.62279	19.696	12.0275	12.1514	16.3783	24.1385	28.211	22.2715	31.7394	26.9392	22.8979	27.6259	36.8275	26.2474	27.1361	26.1686	19.1708	17.8712	13.7526	25.4097	18.3388	21.9453	20.6051	21.5238	16.7057	25.8494	23.7943	21.654
AT1G24150	formin homologue 4 (FH4)%3B FUNCTIONS IN: actin binding%2C protein binding%3B INVOLVED IN: actin filament polymerization%3B LOCATED IN: cell-cell junction%2C plasma membrane%3B EXPRESSED IN: 19 plant structures%3B EXPRESSED DURING: 13 growth stages%3B CONTAINS InterPro DOMAIN/s: Actin-binding FH2/DRF autoregulatory (InterPro:IPR003104)%2C Actin-binding FH2 (InterPro:IPR015425)%3B BEST Arabidopsis…	FH4	-2.18199	1.62557e-20	2.5962e-18	-0.0371266	0.784684	0.999831	0.730264	0.00808827	0.258239	0.657396	0.0213542	0.147667	1.06543	3.92399e-09	5.65084e-07	1.10514	8.77018e-11	9.62976e-09	1.72134	2.15452	0.947165	1.13022	6.52245	6.21196	6.67431	7.88306	6.18395	7.36343	6.86845	6.25512	10.1012	6.42994	10.5025	18.392	15.6576	6.65158	14.243	6.70541	10.7403	15.3435	12.9651	18.247	12.1266	14.3815	17.9346
AT1G24170	LGT9%3B FUNCTIONS IN: transferase activity%2C transferring hexosyl groups%2C polygalacturonate 4-alpha-galacturonosyltransferase activity%2C transferase activity%2C transferring glycosyl groups%3B INVOLVED IN: carbohydrate biosynthetic process%3B LOCATED IN: endomembrane system%3B EXPRESSED IN: 23 plant structures%3B EXPRESSED DURING: 13 growth stages%3B CONTAINS InterPro DOMAIN/s: Glycosyl trans…	LGT9	0.780554	0.000194779	0.0019564	-0.0130639	0.953242	0.999831	0.201447	0.407262	0.99949	0.172066	0.559094	0.82148	0.310593	0.192277	0.489237	-0.0645428	0.778799	0.92847	25.6146	17.3896	21.0767	20.8728	15.032	12.9717	14.0569	7.57346	12.7731	13.9152	14.3184	8.52451	14.1987	15.6593	17.3798	9.97064	10.4854	22.6713	9.81958	13.2418	14.4093	13.5335	21.6672	12.3113	14.5232	11.4462	9.96514
AT1G24280	glucose-6-phosphate dehydrogenase 3 (G6PD3)%3B CONTAINS InterPro DOMAIN/s: Glucose-6-phosphate dehydrogenase%2C C-terminal (InterPro:IPR022675)%2C Glucose-6-phosphate dehydrogenase%2C active site (InterPro:IPR019796)%2C NAD(P)-binding domain (InterPro:IPR016040)%2C Glucose-6-phosphate dehydrogenase (InterPro:IPR001282)%2C Glucose-6-phosphate dehydrogenase%2C NAD-binding (InterPro:IPR022674)%3B BE…	G6PD3	-0.34661	0.0931277	0.264156	-0.033332	0.875237	0.999831	0.124125	0.63964	0.99949	0.331571	0.160036	0.465182	0.603126	0.0067723	0.0621613	0.619016	0.00287754	0.0329932	4.41482	4.37832	4.76078	4.60033	6.80234	4.96235	7.24306	4.12064	5.86796	6.73616	5.83148	4.40842	7.26165	3.89219	6.23067	7.98487	9.72441	6.23127	7.54889	5.81478	11.5432	7.63453	7.24789	8.89157	9.48622	8.81317	8.67184
AT1G24460	unknown protein%3B FUNCTIONS IN: molecular_function unknown%3B INVOLVED IN: biological_process unknown%3B LOCATED IN: cellular_component unknown%3B EXPRESSED IN: 23 plant structures%3B EXPRESSED DURING: 14 growth stages%3B BEST Arabidopsis thaliana protein match is: unknown protein (TAIR:AT4G31570.1)%3B Has 181008 Blast hits to 85359 proteins in 3551 species: Archae - 3290%3B Bacteria - 48304%3B …	TNO1	-0.040248	0.845884	0.931999	-0.0367919	0.809082	0.999831	0.43014	0.0153029	0.36532	0.581107	2.94559e-05	0.00137826	0.681869	0.000195783	0.0048316	0.685589	3.01784e-05	0.000819098	4.95417	8.55372	8.04467	5.26568	5.63191	6.56203	8.44618	7.10829	6.87746	7.48025	7.30953	5.49678	7.02795	10.0323	9.69679	10.6851	10.8085	10.5924	10.2199	10.0907	8.32461	11.7521	10.6247	13.9992	9.50297	12.1013	12.1934
AT1G25220	anthranilate synthase beta subunit 1 (ASB1)%3B FUNCTIONS IN: anthranilate synthase activity%3B INVOLVED IN: in 6 processes%3B LOCATED IN: chloroplast%3B EXPRESSED IN: pericycle%2C cotyledon vascular system%2C primary root tip%2C root%2C lateral root primordium%3B CONTAINS InterPro DOMAIN/s: Glutamine amidotransferase class-I%2C C-terminal (InterPro:IPR000991)%2C Glutamine amidotransferase superfa…	ASB1	-0.839387	0.000268248	0.00257905	0.0083045	0.972459	0.999831	-0.288266	0.273072	0.977372	-0.441057	0.14018	0.43334	-0.242873	0.321511	0.629229	-0.134518	0.584418	0.845161	9.65663	10.1209	8.84338	13.4408	17.0989	19.694	12.494	26.5021	15.4758	17.5041	15.0848	27.887	12.6412	13.8829	12.8986	22.7432	14.4231	7.9786	21.3147	12.3322	12.5572	22.1708	13.3737	16.229	13.1948	16.9166	22.146
AT1G25280	tubby like protein 10 (TLP10)%3B FUNCTIONS IN: phosphoric diester hydrolase activity%2C sequence-specific DNA binding transcription factor activity%3B INVOLVED IN: regulation of transcription%3B LOCATED IN: plasma membrane%3B EXPRESSED IN: 22 plant structures%3B EXPRESSED DURING: 13 growth stages%3B CONTAINS InterPro DOMAIN/s: F-box domain%2C cyclin-like (InterPro:IPR001810)%2C Tubby%2C C-termina…	TLP10	-0.672474	3.03404e-05	0.000395901	-0.114069	0.359114	0.999831	0.192366	0.24103	0.972468	0.163005	0.246184	0.573616	0.275836	0.0522394	0.238036	0.319332	0.0399577	0.20881	6.05395	8.48834	6.78041	6.07854	11.6617	9.6923	10.3469	12.2816	10.0131	9.91673	10.9052	9.90835	10.4299	11.6403	12.6484	15.6459	13.5121	11.3569	13.6694	10.9246	11.6848	15.1843	12.5532	14.0403	11.9119	13.8442	15.8045
AT1G25290	RHOMBOID-like protein 10 (RBL10)%3B FUNCTIONS IN: serine-type endopeptidase activity%3B INVOLVED IN: biological_process unknown%3B LOCATED IN: integral to membrane%3B EXPRESSED IN: 22 plant structures%3B EXPRESSED DURING: 13 growth stages%3B CONTAINS InterPro DOMAIN/s: Peptidase S54%2C rhomboid (InterPro:IPR002610)%3B BEST Arabidopsis thaliana protein match is: RHOMBOID-like protein 5 (TAIR:AT1G5…	RBL10	0.606919	0.000533578	0.0046027	0.138764	0.406526	0.999831	-0.0316478	0.884515	0.99949	-0.079998	0.644252	0.867559	-0.238587	0.220622	0.526232	-0.217951	0.288125	0.63381	10.7929	7.5795	9.35323	9.95825	7.16105	5.89117	5.81187	5.95456	7.83821	6.6734	6.16598	6.756	6.98547	6.23616	7.08495	4.05569	5.20536	6.61403	6.0258	5.78923	6.6761	4.73491	5.09212	4.65379	6.21779	4.75253	5.18859
AT1G25390	Protein kinase superfamily protein%3B FUNCTIONS IN: kinase activity%3B INVOLVED IN: protein amino acid phosphorylation%3B LOCATED IN: plasma membrane%3B EXPRESSED IN: 23 plant structures%3B EXPRESSED DURING: 13 growth stages%3B CONTAINS InterPro DOMAIN/s: Protein kinase%2C ATP binding site (InterPro:IPR017441)%2C Protein kinase%2C catalytic domain (InterPro:IPR000719)%2C Serine/threonine-protein …		-0.901185	1.00247e-05	0.000148451	-0.13996	0.444062	0.999831	0.203688	0.309336	0.981262	0.448934	0.0139817	0.114642	0.389123	0.0785679	0.299926	0.423724	0.034456	0.189812	3.1693	4.46273	4.86841	4.23367	6.00452	7.32271	7.75645	10.3982	5.88394	7.49228	8.58401	6.64138	7.28245	8.48441	9.74346	10.7778	12.5811	9.90328	10.5742	10.0571	7.16838	10.2015	10.2879	13.7029	8.65615	11.5715	11.7195
AT1G25425	CLAVATA3/ESR-RELATED 43 (CLE43)%3B LOCATED IN: endomembrane system%3B Has 35333 Blast hits to 34131 proteins in 2444 species: Archae - 798%3B Bacteria - 22429%3B Metazoa - 974%3B Fungi - 991%3B Plants - 531%3B Viruses - 0%3B Other Eukaryotes - 9610 (source: NCBI BLink).	CLE43	0.643887	0.00824469	0.0445301	0.0339095	0.897376	0.999831	-0.356084	0.296482	0.980081	0.117633	0.659267	0.873647	0.0296078	0.921	0.973411	-0.38563	0.317235	0.662576	3.5091	3.83771	4.21782	3.49583	1.81401	2.31324	3.02678	2.54485	2.69305	2.81058	2.06554	2.38754	1.16132	2.45427	2.56372	1.36943	2.45912	2.89933	2.11905	3.09143	2.7086	1.85922	3.49909	1.93119	2.91961	0.9365	1.75722
AT1G25550	myb-like transcription factor family protein%3B CONTAINS InterPro DOMAIN/s: Homeodomain-like (InterPro:IPR009057)%2C Myb%2C DNA-binding (InterPro:IPR014778)%2C Myb-like DNA-binding domain%2C SHAQKYF class (InterPro:IPR006447)%2C HTH transcriptional regulator%2C Myb-type%2C DNA-binding (InterPro:IPR017930)%2C Homeodomain-related (InterPro:IPR012287)%3B BEST Arabidopsis thaliana protein match is: m…		0.0699453	0.712527	0.86369	0.0833209	0.54752	0.999831	0.477964	0.0026862	0.121002	0.340595	0.0211191	0.14662	0.603363	0.00321604	0.0369185	0.633165	0.000130498	0.00287885	28.1607	18.272	20.5715	16.8083	20.695	24.6213	18.5044	16.4276	22.9215	20.7424	19.5673	21.8662	30.2085	25.9354	24.6923	31.1691	24.9569	23.5044	25.4817	28.1102	42.0122	28.4003	21.9421	29.9787	36.352	30.2163	27.5746
AT1G25560	TEMPRANILLO 1 (TEM1)%3B FUNCTIONS IN: DNA binding%2C sequence-specific DNA binding transcription factor activity%3B INVOLVED IN: photoperiodism%2C flowering%2C ethylene mediated signaling pathway%3B LOCATED IN: chloroplast%3B EXPRESSED IN: 22 plant structures%3B EXPRESSED DURING: 13 growth stages%3B CONTAINS InterPro DOMAIN/s: DNA-binding%2C integrase-type (InterPro:IPR016177)%2C Transcriptional …	TEM1	-1.09306	1.19396e-07	2.84855e-06	0.0702836	0.706966	0.999831	0.105504	0.639217	0.99949	-0.309685	0.120511	0.400374	0.0464292	0.833617	0.940279	0.159519	0.443879	0.763368	22.9298	14.6016	18.9314	22.0383	45.0333	52.2234	27.8683	43.2333	50.893	48.2002	33.5891	44.2468	62.504	40.5129	38.8604	39.5317	35.2902	27.0657	38.6791	35.3634	55.0791	51.0001	34.2538	34.2721	50.733	55.0405	36.4359
AT1G25580	SUPPRESSOR OF GAMMA RADIATION 1 (SOG1)%3B FUNCTIONS IN: sequence-specific DNA binding transcription factor activity%3B INVOLVED IN: multicellular organismal development%2C response to gamma radiation%2C DNA damage checkpoint%2C regulation of meiosis%3B LOCATED IN: cellular_component unknown%3B EXPRESSED IN: 23 plant structures%3B EXPRESSED DURING: 13 growth stages%3B CONTAINS InterPro DOMAIN/s: N…	SOG1	-1.1039	1.28514e-08	3.77436e-07	0.115588	0.411084	0.999831	0.331604	0.155513	0.926478	0.130427	0.620482	0.855682	0.396157	0.0269248	0.157082	0.735965	0.000145351	0.00313145	2.98055	4.22803	2.73341	2.53738	6.71954	6.61114	7.09426	6.62795	6.89893	8.32107	7.43849	6.81627	7.97966	5.76829	7.72526	12.7124	9.89812	5.46011	10.024	4.38334	6.7481	10.2335	7.92159	10.8068	9.35525	9.83009	14.9726
AT1G26130	ATPase E1-E2 type family protein / haloacid dehalogenase-like hydrolase family protein%3B FUNCTIONS IN: ATPase activity%2C coupled to transmembrane movement of ions%2C phosphorylative mechanism%3B INVOLVED IN: metabolic process%2C ATP biosynthetic process%2C phospholipid transport%3B LOCATED IN: plasma membrane%2C chloroplast envelope%3B EXPRESSED IN: 24 plant structures%3B EXPRESSED DURING: 15 g…		-0.904181	3.31735e-07	7.23004e-06	-0.187928	0.238782	0.999831	0.375612	0.0891305	0.803821	0.464365	0.0374743	0.209436	0.811829	4.66007e-06	0.000246371	0.954549	3.95661e-10	3.82307e-08	2.12047	3.09366	2.2517	1.89009	4.15152	4.10615	4.86375	4.52008	3.93083	4.17912	4.58383	2.93838	4.58286	3.94814	6.59609	7.84327	7.57455	5.2241	7.82056	3.84729	5.79962	8.70799	6.87426	9.70315	7.15306	9.17455	9.57027
AT1G26200	TRAM%2C LAG1 and CLN8 (TLC) lipid-sensing domain containing protein%3B FUNCTIONS IN: molecular_function unknown%3B INVOLVED IN: biological_process unknown%3B LOCATED IN: integral to membrane%3B CONTAINS InterPro DOMAIN/s: Longevity assurance%2C LAG1/LAC1 (InterPro:IPR016439)%2C TRAM/LAG1/CLN8 homology domain (InterPro:IPR006634)%3B BEST Arabidopsis thaliana protein match is: LAG1 longevity assura…		-2.54864	0.000448835	0.00395159	0.25968	0.565564	0.999831	1.91488	5.10488e-07	0.00011374	1.88922	1.43903e-05	0.000799824	2.46872	1.31318e-11	3.47128e-09	2.45425	7.8456e-13	1.19383e-10	0.0675555	0.248031	0.0681495	0.0673	0.679182	0.719491	0.570562	0.744971	0.860021	1.27153	0.359412	0.756104	2.38178	1.48045	3.09295	3.32597	3.23646	1.70165	3.96696	1.17092	3.37812	5.18696	2.03532	4.39664	3.28605	3.65019	4.28601
AT1G26230	TCP-1/cpn60 chaperonin family protein%3B FUNCTIONS IN: ATP binding%3B INVOLVED IN: protein refolding%2C cellular protein metabolic process%3B LOCATED IN: chloroplast%3B EXPRESSED IN: 22 plant structures%3B EXPRESSED DURING: 13 growth stages%3B CONTAINS InterPro DOMAIN/s: Chaperonin Cpn60/TCP-1 (InterPro:IPR002423)%2C Chaperonin Cpn60 (InterPro:IPR001844)%3B BEST Arabidopsis thaliana protein match…	Cpn60beta4	0.710875	5.56439e-06	8.78527e-05	0.111324	0.543154	0.999831	0.257989	0.399577	0.99949	0.536038	0.0331969	0.1944	0.189942	0.366294	0.667647	0.0656506	0.778472	0.92847	11.4735	13.1316	13.6225	13.7349	7.12041	7.63443	10.1289	7.00545	7.46348	7.76444	11.4547	7.92685	10.9673	10.2363	12.9703	4.01105	8.38835	15.2629	7.94809	14.8672	10.2775	6.02579	11.0641	9.17931	9.63708	10.2503	5.36306
AT1G26260	cryptochrome-interacting basic-helix-loop-helix 5 (CIB5)%3B FUNCTIONS IN: DNA binding%2C sequence-specific DNA binding transcription factor activity%3B INVOLVED IN: positive regulation of flower development%2C regulation of transcription%3B LOCATED IN: nucleus%3B EXPRESSED IN: 20 plant structures%3B EXPRESSED DURING: 13 growth stages%3B CONTAINS InterPro DOMAIN/s: Helix-loop-helix DNA-binding dom…	CIB5	-0.831732	0.000165621	0.00170348	0.12534	0.506003	0.999831	0.196273	0.340709	0.984909	0.197668	0.468942	0.76653	0.0793264	0.705011	0.884859	0.416755	0.0513716	0.245367	1.90237	2.54439	1.97393	2.32836	4.59931	3.21018	4.13154	3.70529	4.95898	4.3614	3.64359	4.20046	4.50899	3.7861	4.24177	5.50939	6.07594	2.51002	5.53231	3.92537	3.83711	4.1733	3.33578	5.21544	4.35462	5.55903	5.9513
AT1G26270	Phosphatidylinositol 3- and 4-kinase family protein%3B FUNCTIONS IN: inositol or phosphatidylinositol kinase activity%2C phosphotransferase activity%2C alcohol group as acceptor%3B LOCATED IN: cellular_component unknown%3B EXPRESSED IN: 23 plant structures%3B EXPRESSED DURING: 13 growth stages%3B CONTAINS InterPro DOMAIN/s: Phosphatidylinositol 3-/4-kinase%2C catalytic (InterPro:IPR000403)%3B BES…		-0.741791	0.000207495	0.00206906	-0.0936214	0.568362	0.999831	0.0491412	0.830952	0.99949	0.230463	0.350754	0.675413	0.340224	0.0647099	0.269874	0.339893	0.0906646	0.346881	8.38676	12.5275	14.4068	13.3602	15.5776	18.9216	25.5935	21.8126	17.5009	21.5935	21.6363	16.2349	15.4244	16.9673	22.9283	29.6351	33.0091	17.895	29.1541	16.5326	19.4718	27.4603	27.4131	29.8066	20.1863	25.2687	33.0736
AT1G26440	ureide permease 5 (UPS5)%3B LOCATED IN: endomembrane system%3B EXPRESSED IN: 31 plant structures%3B EXPRESSED DURING: 13 growth stages%3B BEST Arabidopsis thaliana protein match is: ureide permease 2 (TAIR:AT2G03530.2)%3B Has 249 Blast hits to 246 proteins in 69 species: Archae - 0%3B Bacteria - 112%3B Metazoa - 0%3B Fungi - 0%3B Plants - 119%3B Viruses - 0%3B Other Eukaryotes - 18 (source: NCBI …	UPS5	-0.74088	3.68849e-05	0.000469875	0.141892	0.342212	0.999831	0.11123	0.507388	0.99949	-0.2102	0.261016	0.591353	-0.15373	0.406957	0.700803	-0.035226	0.852599	0.954438	6.20856	5.22818	4.82664	4.82322	9.49646	9.09956	6.83116	10.0499	9.91003	9.19742	9.69719	10.2608	10.3954	9.67384	8.41612	9.84247	7.16314	6.93457	9.81122	6.85594	7.7629	9.98784	6.5465	7.69919	8.63784	10.1123	7.40234
AT1G26670	VTI1B%3B CONTAINS InterPro DOMAIN/s: Vesicle transport v-SNARE%2C N-terminal (InterPro:IPR007705)%3B BEST Arabidopsis thaliana protein match is: Vesicle transport v-SNARE family protein (TAIR:AT5G39510.1)%3B Has 841 Blast hits to 839 proteins in 213 species: Archae - 2%3B Bacteria - 11%3B Metazoa - 288%3B Fungi - 144%3B Plants - 215%3B Viruses - 0%3B Other Eukaryotes - 181 (source: NCBI BLink).	VTI1B	-0.137687	0.524358	0.743668	0.0942396	0.554765	0.999831	-0.126063	0.517743	0.99949	-0.587469	0.000767403	0.0157839	-0.495692	0.00403176	0.0431987	-0.274289	0.0920522	0.34956	78.8179	41.7282	61.8719	42.163	63.7805	70.2354	47.0294	67.2393	62.4031	65.9103	54.0025	82.5334	64.9943	69.8286	42.826	50.0323	33.8295	37.6437	44.3172	50.0791	48.531	51.3565	42.6239	34.4159	57.2144	53.7271	44.3184
AT1G26690	emp24/gp25L/p24 family/GOLD family protein%3B FUNCTIONS IN: protein transmembrane transporter activity%3B INVOLVED IN: intracellular protein transport%2C transport%3B LOCATED IN: endomembrane system%2C integral to membrane%2C membrane%3B EXPRESSED IN: 22 plant structures%3B EXPRESSED DURING: 13 growth stages%3B CONTAINS InterPro DOMAIN/s: GOLD (InterPro:IPR009038)%2C emp24/gp25L/p24 (InterPro:IPR…		-0.692478	6.31062e-06	9.81906e-05	0.22925	0.0829497	0.999831	0.126333	0.586507	0.99949	-0.0301004	0.892786	0.965428	0.0929661	0.603479	0.832521	0.307189	0.123576	0.412596	12.9628	10.285	11.9686	9.84947	17.671	18.0816	17.4428	20.0435	20.2783	22.3092	18.9362	23.8879	18.3402	14.9603	16.1174	30.754	22.3674	12.6825	23.6529	13.3284	16.2644	26.2159	16.4259	19.5237	17.8118	20.0329	30.8012
AT1G26800	RING/U-box superfamily protein%3B FUNCTIONS IN: zinc ion binding%3B EXPRESSED IN: 20 plant structures%3B EXPRESSED DURING: 11 growth stages%3B CONTAINS InterPro DOMAIN/s: Zinc finger%2C RING-type (InterPro:IPR001841)%2C Zinc finger%2C C3HC4 RING-type (InterPro:IPR018957)%3B BEST Arabidopsis thaliana protein match is: RING/U-box superfamily protein (TAIR:AT1G14200.1)%3B Has 9899 Blast hits to 9869…		-0.709834	0.000203332	0.00203384	0.0404742	0.818474	0.999831	-0.177712	0.487878	0.99949	-0.534526	0.0586209	0.26867	-0.436313	0.0182792	0.12088	-0.22855	0.231103	0.570376	5.66057	4.02486	5.3082	5.95686	7.2139	9.26308	8.5516	9.43126	7.44306	8.13491	8.56811	10.9203	7.27523	6.86387	4.81159	11.5446	7.63909	3.4307	8.58302	4.22238	7.34809	6.94867	5.96053	5.32179	6.99573	6.92326	8.32153
AT1G26920	unknown protein%3B BEST Arabidopsis thaliana protein match is: unknown protein (TAIR:AT1G69760.1)%3B Has 47 Blast hits to 47 proteins in 13 species: Archae - 0%3B Bacteria - 0%3B Metazoa - 0%3B Fungi - 7%3B Plants - 34%3B Viruses - 0%3B Other Eukaryotes - 6 (source: NCBI BLink).		0.805513	9.36381e-05	0.00104297	0.136399	0.440569	0.999831	-0.0284739	0.896921	0.99949	-0.43681	0.106215	0.373418	-0.283309	0.33977	0.645519	-0.697958	0.00449799	0.0463346	44.8931	24.0968	38.4946	32.0841	20.6865	25.0403	17.8864	16.6324	27.2298	23.5898	20.1458	17.6849	22.0618	23.5259	20.31	12.8129	11.2992	20.2807	8.78729	19.171	26.0276	10.3286	20.2555	9.6088	17.8717	11.1114	8.38884
AT1G26960	homeobox protein 23 (AtHB23)%3B FUNCTIONS IN: DNA binding%2C sequence-specific DNA binding transcription factor activity%3B INVOLVED IN: response to gibberellin stimulus%2C regulation of transcription%2C DNA-dependent%3B LOCATED IN: nucleus%3B EXPRESSED IN: 24 plant structures%3B EXPRESSED DURING: 13 growth stages%3B CONTAINS InterPro DOMAIN/s: Homeobox%2C conserved site (InterPro:IPR017970)%2C H…	AtHB23	-1.04909	2.04893e-06	3.62266e-05	-0.0784701	0.685875	0.999831	-0.41144	0.0720945	0.753921	-0.475714	0.0384257	0.212189	-0.434336	0.0335588	0.179985	-0.148805	0.544859	0.826177	4.19139	3.47002	3.39917	4.66677	7.43628	8.91205	6.31642	10.1339	7.14938	7.57155	6.73349	9.28592	7.41429	4.69554	5.55853	7.06097	6.15201	3.96773	6.51506	6.96407	5.23776	6.90706	5.77745	6.37729	6.50593	5.86794	10.0077
AT1G27020	unknown protein%3B BEST Arabidopsis thaliana protein match is: unknown protein (TAIR:AT1G27030.1)%3B Has 514 Blast hits to 514 proteins in 175 species: Archae - 0%3B Bacteria - 311%3B Metazoa - 0%3B Fungi - 0%3B Plants - 65%3B Viruses - 0%3B Other Eukaryotes - 138 (source: NCBI BLink).		-1.21732	0.00494214	0.0294411	-0.137077	0.807558	0.999831	-0.779442	0.110659	0.849571	-1.15678	0.0176838	0.132319	-1.34055	0.00227822	0.0292111	-0.768812	0.127279	0.419249	26.8794	19.4227	16.3704	20.5106	38.4513	54.8187	19.9245	81.2701	27.1507	44.049	24.1892	81.6118	37.2133	37.599	21.1256	17.4598	15.1978	14.7057	25.8169	31.8717	19.9065	23.0682	13.4811	20.7576	22.9776	27.6594	35.845
AT1G27030	unknown protein%3B BEST Arabidopsis thaliana protein match is: unknown protein (TAIR:AT1G27020.1)%3B Has 504 Blast hits to 502 proteins in 169 species: Archae - 0%3B Bacteria - 299%3B Metazoa - 0%3B Fungi - 0%3B Plants - 67%3B Viruses - 0%3B Other Eukaryotes - 138 (source: NCBI BLink).		1.43477	1.12163e-06	2.12888e-05	-0.336848	0.0791478	0.999831	-1.22743	2.7009e-08	8.83902e-06	-1.38522	6.54483e-07	6.80343e-05	-1.37555	3.93874e-07	3.15377e-05	-1.81465	1.36411e-14	2.74597e-12	38.1471	21.1847	33.5081	69.7969	15.3775	16.9753	16.8901	11.2599	15.4031	13.3655	9.40065	10.0013	6.53366	7.07547	7.98148	4.29741	7.10899	7.83484	2.81515	5.5396	9.33396	3.41089	6.03728	4.62868	5.94417	3.96482	3.08362
AT1G27130	glutathione S-transferase tau 13 (GSTU13)%3B FUNCTIONS IN: glutathione transferase activity%3B INVOLVED IN: response to cadmium ion%2C toxin catabolic process%3B LOCATED IN: cytoplasm%3B EXPRESSED IN: 23 plant structures%3B EXPRESSED DURING: 13 growth stages%3B CONTAINS InterPro DOMAIN/s: Thioredoxin fold (InterPro:IPR012335)%2C Glutathione S-transferase%2C C-terminal (InterPro:IPR004046)%2C Glut…	GSTU13	0.0583476	0.71407	0.864386	-0.169779	0.21705	0.999831	-0.810094	2.77272e-08	8.83902e-06	-0.866303	2.97171e-09	7.07818e-07	-0.98903	1.92827e-11	4.83245e-09	-1.00874	2.1869e-10	2.18973e-08	66.4669	46.9657	62.0781	66.5541	58.8909	62.7084	45.7995	66.3776	52.0285	54.5616	43.7729	57.35	34.0211	36.3882	31.6622	31.3436	29.522	34.166	29.9465	35.1114	31.1684	28.3972	32.2467	26.5238	30.4	25.2589	32.2681
AT1G27150	Tetratricopeptide repeat (TPR)-like superfamily protein%3B FUNCTIONS IN: binding%3B INVOLVED IN: biological_process unknown%3B LOCATED IN: cellular_component unknown%3B EXPRESSED IN: 23 plant structures%3B EXPRESSED DURING: 13 growth stages%3B CONTAINS InterPro DOMAIN/s: Tetratricopeptide-like helical (InterPro:IPR011990)%3B BEST Arabidopsis thaliana protein match is: Tetratricopeptide repeat (TP…		-0.101827	0.550004	0.760413	-0.0774391	0.602077	0.999831	-0.422755	0.0117884	0.323321	-0.495497	0.000788958	0.0159878	-0.705795	0.000590286	0.0112037	-0.563533	0.000723546	0.0113495	13.1671	9.98872	9.09784	8.98443	12.2908	12.1664	9.54653	10.4877	10.7157	11.6739	8.57259	11.1513	8.72842	9.74071	7.31965	7.37116	7.38106	8.39255	7.53184	8.39471	9.49109	7.04928	5.43423	5.41795	8.25755	7.2514	7.25987
AT1G27200	CONTAINS InterPro DOMAIN/s: Protein of unknown function DUF23 (InterPro:IPR008166)%3B BEST Arabidopsis thaliana protein match is: zinc finger (C3HC4-type RING finger) family protein (TAIR:AT3G27330.1)%3B Has 321 Blast hits to 319 proteins in 87 species: Archae - 0%3B Bacteria - 165%3B Metazoa - 2%3B Fungi - 4%3B Plants - 113%3B Viruses - 0%3B Other Eukaryotes - 37 (source: NCBI BLink).		0.85232	3.5885e-05	0.000457741	-0.113902	0.481541	0.999831	-0.405255	0.27532	0.978672	-0.821301	0.0116555	0.102415	-1.1224	0.000792483	0.0138373	-1.37955	1.36685e-08	9.93024e-07	33.4524	18.613	35.4701	31.9821	12.9962	17.6747	19.5191	16.3624	15.4549	14.3425	19.1371	12.7967	10.5372	25.5837	8.1875	5.9031	5.29547	13.2132	5.14856	14.1578	6.48062	6.25144	14.6503	3.37647	8.91992	6.59423	3.81886
AT1G27330	Ribosome associated membrane protein RAMP4%3B CONTAINS InterPro DOMAIN/s: Ribosome associated membrane RAMP4 (InterPro:IPR010580)%3B BEST Arabidopsis thaliana protein match is: Ribosome associated membrane protein RAMP4 (TAIR:AT1G27350.1)%3B Has 348 Blast hits to 348 proteins in 106 species: Archae - 0%3B Bacteria - 0%3B Metazoa - 210%3B Fungi - 0%3B Plants - 100%3B Viruses - 0%3B Other Eukaryote…		-0.600526	0.000118322	0.0012675	0.330893	0.0406647	0.999831	0.390337	0.185948	0.945312	0.296177	0.342348	0.669304	0.620992	0.00469903	0.0482816	0.729966	0.00620107	0.0585421	18.0968	21.151	17.7691	22.5956	28.0996	35.7441	25.9832	31.8092	30.8457	35.2571	38.3835	47.9037	31.6515	26.6278	30.0032	71.6264	63.6994	17.4738	35.6586	33.2254	32.5303	63.591	36.3482	55.3655	36.1314	34.922	81.7279
AT1G27360	squamosa promoter-like 11 (SPL11)%3B FUNCTIONS IN: DNA binding%2C sequence-specific DNA binding transcription factor activity%3B INVOLVED IN: regulation of transcription%2C regulation of timing of transition from vegetative to reproductive phase%3B LOCATED IN: nucleus%3B EXPRESSED IN: 21 plant structures%3B EXPRESSED DURING: 10 growth stages%3B CONTAINS InterPro DOMAIN/s: Transcription factor%2C …	SPL11	0.660357	0.000320842	0.00298952	0.210779	0.266089	0.999831	0.0823067	0.686579	0.99949	0.209977	0.258623	0.588937	0.10851	0.623294	0.843306	-0.00908196	0.96677	0.991043	3.4345	4.802	4.02871	4.01828	2.77707	2.32	2.69834	2.5623	3.30465	2.84847	3.4845	2.51159	2.69178	2.90685	3.24129	2.15893	2.90975	3.14357	2.54053	3.46098	2.11448	2.32046	3.16396	3.59877	2.47583	2.31197	3.02411
AT1G27730	salt tolerance zinc finger (STZ)%3B CONTAINS InterPro DOMAIN/s: Zinc finger%2C C2H2-like (InterPro:IPR015880)%2C Zinc finger%2C C2H2-type (InterPro:IPR007087)%3B BEST Arabidopsis thaliana protein match is: zinc finger of Arabidopsis thaliana 6 (TAIR:AT5G04340.1)%3B Has 5350 Blast hits to 3982 proteins in 146 species: Archae - 0%3B Bacteria - 0%3B Metazoa - 4198%3B Fungi - 48%3B Plants - 937%3B Vi…	STZ	-0.820305	0.162721	0.381578	-0.176596	0.486555	0.999831	-0.234544	0.520058	0.99949	-1.19223	6.88777e-05	0.00267054	-0.620638	0.0280613	0.161274	-0.956453	0.000947848	0.0141555	15.603	3.61892	4.99285	3.76064	14.9699	16.1629	6.09306	12.3623	10.1453	13.13	9.37229	11.222	5.82817	9.65133	8.46692	18.3016	5.3585	4.75429	7.22476	4.44273	7.15581	10.7929	6.73962	7.69934	6.96078	5.74671	6.60978
AT1G27770	autoinhibited Ca2+-ATPase 1 (ACA1)%3B FUNCTIONS IN: calcium channel activity%2C calcium-transporting ATPase activity%2C calmodulin binding%3B INVOLVED IN: cation transport%2C calcium ion transport%2C metabolic process%2C ATP biosynthetic process%3B LOCATED IN: endoplasmic reticulum%2C plasma membrane%2C chloroplast inner membrane%3B EXPRESSED IN: 24 plant structures%3B EXPRESSED DURING: 13 growth…	ACA1	-1.11792	3.01672e-13	1.91141e-11	-0.232976	0.0889632	0.999831	0.122083	0.628401	0.99949	0.0704619	0.751029	0.912436	0.411754	0.0846772	0.31321	0.411837	0.013269	0.100126	8.26552	7.69475	5.72694	6.00719	14.9588	13.4424	14.881	17.1917	11.546	15.6186	13.4897	10.974	11.3772	11.9253	16.1606	26.5498	21.4023	11.4534	19.5182	11.4429	11.1614	25.6368	17.1662	26.8747	16.6084	18.618	25.7053
AT1G27910	plant U-box 45 (PUB45)%3B FUNCTIONS IN: ubiquitin-protein ligase activity%3B INVOLVED IN: protein ubiquitination%3B LOCATED IN: ubiquitin ligase complex%3B EXPRESSED IN: 18 plant structures%3B EXPRESSED DURING: 11 growth stages%3B CONTAINS InterPro DOMAIN/s: U box domain (InterPro:IPR003613)%2C Armadillo-like helical (InterPro:IPR011989)%2C Armadillo (InterPro:IPR000225)%2C Armadillo-type fold (I…	PUB45	0.900529	6.77454e-05	0.000790091	-0.0249984	0.906572	0.999831	-0.0844377	0.757234	0.99949	0.1108	0.61173	0.850566	-0.127042	0.58943	0.823954	-0.379193	0.0713953	0.301182	10.901	11.1551	18.9473	14.3452	5.95494	6.95316	10.3888	6.49791	6.32932	8.06272	9.48315	5.57436	5.15551	10.0595	8.08569	4.7995	7.27795	9.93358	6.34357	8.79467	4.69422	7.68055	8.99969	6.08424	6.28741	5.89861	5.16294
AT1G27950	glycosylphosphatidylinositol-anchored lipid protein transfer 1 (LTPG1)%3B FUNCTIONS IN: molecular_function unknown%3B INVOLVED IN: lipid transport%3B LOCATED IN: anchored to plasma membrane%2C plasma membrane%2C anchored to membrane%3B EXPRESSED IN: 24 plant structures%3B EXPRESSED DURING: 13 growth stages%3B CONTAINS InterPro DOMAIN/s: Bifunctional inhibitor/plant lipid transfer protein/seed sto…	LTPG1	0.442661	0.0213829	0.0922743	0.0198615	0.923124	0.999831	0.46735	0.0196847	0.415363	0.700449	0.000645222	0.0138177	0.671908	0.000607259	0.0114213	0.361666	0.0773437	0.316686	60.997	66.2047	66.137	72.853	58.5642	44.8325	61.4819	31.9139	49.1234	52.8174	60.8769	37.552	68.3301	62.4628	74.4728	67.5873	76.3226	93.4577	70.5909	81.1365	87.6371	75.0692	82.9683	69.2839	69.8549	56.7059	64.9238
AT1G28110	serine carboxypeptidase-like 45 (SCPL45)%3B FUNCTIONS IN: serine-type carboxypeptidase activity%3B INVOLVED IN: proteolysis%3B LOCATED IN: plant-type cell wall%3B EXPRESSED IN: 21 plant structures%3B EXPRESSED DURING: 13 growth stages%3B CONTAINS InterPro DOMAIN/s: Peptidase S10%2C serine carboxypeptidase (InterPro:IPR001563)%2C Peptidase S10%2C serine carboxypeptidase%2C active site (InterPro:IP…	SCPL45	-0.460701	0.0439305	0.156116	0.192927	0.326431	0.999831	0.542726	0.0288977	0.512223	0.924077	0.000186945	0.00556522	0.867198	0.000592611	0.0112224	0.944155	7.5666e-06	0.000256985	2.39191	3.06347	2.35683	1.71788	3.58849	3.23147	3.05374	3.34591	3.36371	4.51861	4.14321	3.2315	4.38382	3.70059	4.05167	7.19562	8.43896	5.07917	7.56724	4.12439	3.76331	7.73397	4.84149	7.84385	5.5707	5.79651	7.91212
AT1G28190	unknown protein%3B BEST Arabidopsis thaliana protein match is: unknown protein (TAIR:AT5G12340.1)%3B Has 166 Blast hits to 162 proteins in 36 species: Archae - 0%3B Bacteria - 2%3B Metazoa - 15%3B Fungi - 5%3B Plants - 124%3B Viruses - 0%3B Other Eukaryotes - 20 (source: NCBI BLink).		-0.760447	0.00309109	0.0203186	0.0671704	0.820476	0.999831	0.00255019	0.995431	0.999712	-0.833644	0.00570665	0.0633455	-0.514092	0.0448799	0.215736	-0.313258	0.250442	0.592591	4.2206	3.55776	4.2577	3.9472	6.49478	7.17213	4.21937	9.41218	4.93445	7.08222	5.13248	11.1095	3.39409	5.12349	3.76432	15.1334	3.52476	2.35043	4.38356	5.05941	5.15172	5.36228	3.94066	4.6715	4.847	5.48514	6.25802
AT1G28230	purine permease 1 (PUP1)%3B CONTAINS InterPro DOMAIN/s: Protein of unknown function DUF6%2C transmembrane (InterPro:IPR000620)%2C Protein of unknown function DUF250 (InterPro:IPR004853)%3B BEST Arabidopsis thaliana protein match is: purine permease 3 (TAIR:AT1G28220.1)%3B Has 617 Blast hits to 607 proteins in 89 species: Archae - 4%3B Bacteria - 97%3B Metazoa - 10%3B Fungi - 14%3B Plants - 377%3B…	PUP1	0.00401482	0.982679	0.993475	-0.191404	0.291124	0.999831	-0.597739	0.00240199	0.110604	-0.824542	2.72703e-06	0.000218515	-1.00675	2.03566e-06	0.000125904	-0.7087	0.000150827	0.00322784	21.0346	19.5141	21.3711	29.8609	20.7699	25.4575	18.273	27.6394	19.5258	15.8515	18.7848	26.1852	17.2938	18.2857	12.2726	12.9812	12.1467	11.8267	12.4989	15.6974	10.5331	14.576	13.1608	7.89792	15.7631	15.2217	11.6079
AT1G28280	VQ motif-containing protein%3B CONTAINS InterPro DOMAIN/s: VQ (InterPro:IPR008889)%3B BEST Arabidopsis thaliana protein match is: VQ motif-containing protein (TAIR:AT2G33780.1)%3B Has 240 Blast hits to 231 proteins in 52 species: Archae - 0%3B Bacteria - 2%3B Metazoa - 36%3B Fungi - 32%3B Plants - 147%3B Viruses - 0%3B Other Eukaryotes - 23 (source: NCBI BLink).		-0.630183	0.000274187	0.00262961	-0.0589152	0.683577	0.999831	0.221274	0.244098	0.974307	0.336085	0.0288591	0.178856	0.527507	0.000655689	0.0120503	0.481002	0.00168412	0.0217842	8.67499	9.79641	9.91809	6.7566	13.3466	11.4535	13.2325	16.7082	12.4939	15.3646	12.3075	12.4694	15.3198	12.427	15.4821	20.7585	19.3108	15.34	18.8327	15.8967	18.1972	19.5294	18.0694	23.3379	18.8545	18.4651	20.498
AT1G28330	dormancy-associated protein-like 1 (DYL1)%3B CONTAINS InterPro DOMAIN/s: Dormancyauxin associated (InterPro:IPR008406)%3B BEST Arabidopsis thaliana protein match is: Dormancy/auxin associated family protein (TAIR:AT2G33830.2)%3B Has 226 Blast hits to 226 proteins in 49 species: Archae - 0%3B Bacteria - 0%3B Metazoa - 0%3B Fungi - 0%3B Plants - 225%3B Viruses - 0%3B Other Eukaryotes - 1 (source: N…	DYL1	-0.232053	0.2384	0.480956	0.0462577	0.826598	0.999831	-0.45552	0.100672	0.832412	-1.06864	7.16637e-07	7.33066e-05	-1.25709	2.14375e-09	3.36095e-07	-0.966338	3.45124e-06	0.000132515	57.9372	47.6626	59.4336	52.1481	61.1876	69.0876	41.2593	84.9864	71.6962	69.7182	45.1391	78.4073	50.15	70.2332	32.87	33.9357	25.9486	27.873	32.9682	36.0038	31.3158	28.6431	25.657	22.2174	33.7285	35.9415	29.6792
AT1G28380	necrotic spotted lesions 1 (NSL1)%3B CONTAINS InterPro DOMAIN/s: Membrane attack complex component/perforin (MACPF) domain (InterPro:IPR020864)%3B BEST Arabidopsis thaliana protein match is: MAC/Perforin domain-containing protein (TAIR:AT4G24290.2)%3B Has 203 Blast hits to 202 proteins in 18 species: Archae - 0%3B Bacteria - 0%3B Metazoa - 1%3B Fungi - 0%3B Plants - 202%3B Viruses - 0%3B Other Eu…	NSL1	-0.662598	6.25854e-07	1.26645e-05	-0.17162	0.133138	0.999831	-0.0349252	0.824733	0.99949	-0.135252	0.375184	0.695572	0.0443819	0.795102	0.924147	0.123535	0.337958	0.681673	17.9769	18.2532	16.2556	13.4084	24.3085	28.5432	24.3478	27.7798	19.763	25.6978	24.1829	23.5804	22.215	22.6721	24.5209	33.2694	27.8898	19.405	27.6669	21.0325	20.092	30.0081	24.269	34.3125	25.1856	30.4215	30.9294
AT1G28480	GRX480%3B FUNCTIONS IN: electron carrier activity%2C protein disulfide oxidoreductase activity%3B INVOLVED IN: salicylic acid mediated signaling pathway%2C jasmonic acid mediated signaling pathway%2C response to salicylic acid stimulus%3B LOCATED IN: cellular_component unknown%3B EXPRESSED IN: 21 plant structures%3B EXPRESSED DURING: 13 growth stages%3B CONTAINS InterPro DOMAIN/s: Glutaredoxin-li…	GRX480	-3.63086	5.68168e-05	0.000678606	-0.251781	0.664606	0.999831	1.40468	0.000469316	0.0339327	1.04705	0.022864	0.154605	1.98204	1.26517e-08	1.56499e-06	1.95815	0.000111526	0.00252665	1.59375	0.731437	0.267961	0	7.67773	14.145	3.02862	7.45613	2.81797	5.78903	6.642	11.7503	22.3109	17.3592	12.8523	33.0785	24.3908	9.19984	25.2166	8.18487	36.3319	42.5813	24.3048	24.7121	25.0812	35.1121	34.6562
AT1G28570	SGNH hydrolase-type esterase superfamily protein%3B FUNCTIONS IN: lipase activity%2C hydrolase activity%2C acting on ester bonds%2C carboxylesterase activity%3B INVOLVED IN: lipid metabolic process%3B LOCATED IN: endomembrane system%3B EXPRESSED IN: 22 plant structures%3B EXPRESSED DURING: 13 growth stages%3B CONTAINS InterPro DOMAIN/s: Lipase%2C GDSL (InterPro:IPR001087)%2C Esterase%2C SGNH hydr…		-0.0460286	0.835709	0.926248	-0.293314	0.180501	0.999831	-0.666898	0.00158576	0.0829551	-0.701103	0.000790854	0.0160094	-0.835327	0.000106151	0.00303916	-0.670014	0.00567568	0.054903	3.82806	3.45096	4.34443	5.99277	4.52441	4.1035	4.44553	5.20823	2.82828	3.79221	3.20041	4.84556	2.48097	2.94258	2.91631	3.16752	2.79733	2.29582	3.27818	2.89625	2.88207	2.69523	2.44089	2.28148	3.52069	2.63826	2.51822
AT1G28610	GDSL-like Lipase/Acylhydrolase superfamily protein%3B FUNCTIONS IN: lipase activity%2C carboxylesterase activity%3B LOCATED IN: endomembrane system%3B EXPRESSED IN: 22 plant structures%3B EXPRESSED DURING: 13 growth stages%3B BEST Arabidopsis thaliana protein match is: GDSL-like Lipase/Acylhydrolase superfamily protein (TAIR:AT1G28600.2)%3B Has 2710 Blast hits to 2687 proteins in 65 species: Arch…		0.688047	4.14003e-05	0.000518174	-0.00751743	0.963494	0.999831	-0.484128	0.00592579	0.211704	-0.72366	0.000345882	0.00877528	-0.728387	0.0093703	0.0780146	-1.11143	8.25762e-06	0.000276566	11.2975	7.94839	10.934	10.912	5.76557	6.4409	6.1028	7.35889	5.71888	5.79469	6.22413	7.54944	4.63846	5.11677	3.9384	4.59496	3.09085	5.2364	3.42367	3.86551	4.38587	3.80818	5.63128	1.8183	4.04754	1.88132	3.05155
AT1G28660	GDSL-like Lipase/Acylhydrolase superfamily protein%3B FUNCTIONS IN: hydrolase activity%2C acting on ester bonds%2C carboxylesterase activity%3B INVOLVED IN: lipid metabolic process%3B LOCATED IN: endomembrane system%3B CONTAINS InterPro DOMAIN/s: Lipase%2C GDSL (InterPro:IPR001087)%3B BEST Arabidopsis thaliana protein match is: GDSL-like Lipase/Acylhydrolase superfamily protein (TAIR:AT1G28670.1)…		-0.590227	0.00623605	0.0354342	0.0448724	0.829352	0.999831	-0.192996	0.358758	0.992212	-0.26218	0.275592	0.607281	-0.412449	0.0728924	0.287531	-0.306214	0.204182	0.537872	2.9111	2.5448	2.65701	2.90009	3.94876	3.55677	4.56609	4.58604	4.11777	4.39442	3.31881	5.17175	3.88118	3.47186	3.17336	4.08154	2.14456	4.07373	3.93443	3.8043	2.58247	3.45199	4.02179	2.60247	2.77652	3.74509	3.68818
AT1G29070	Ribosomal protein L34%3B FUNCTIONS IN: structural constituent of ribosome%3B INVOLVED IN: translation%2C ribosome biogenesis%3B LOCATED IN: ribosome%2C intracellular%2C chloroplast%3B EXPRESSED IN: 22 plant structures%3B EXPRESSED DURING: 13 growth stages%3B CONTAINS InterPro DOMAIN/s: Ribosomal protein L34 (InterPro:IPR000271)%3B Has 615 Blast hits to 615 proteins in 261 species: Archae - 0%3B B…		0.614753	2.87241e-06	4.93856e-05	0.014466	0.918452	0.999831	0.317888	0.0419278	0.60627	0.49248	0.000666645	0.0141504	0.289719	0.0507027	0.233399	0.207192	0.169073	0.488391	164.291	170.89	161.023	180.688	126.351	111.904	119.37	86.6994	112.42	113.966	129.371	94.5327	142.408	124.824	163.591	124.328	148.392	173.27	167.974	138.666	142.243	112.997	149.519	140.645	146.894	116.539	124.825
AT1G29240	Protein of unknown function (DUF688)%3B CONTAINS InterPro DOMAIN/s: Protein of unknown function DUF688 (InterPro:IPR007789)%3B BEST Arabidopsis thaliana protein match is: Protein of unknown function (DUF688) (TAIR:AT2G34170.2)%3B Has 97 Blast hits to 87 proteins in 12 species: Archae - 0%3B Bacteria - 2%3B Metazoa - 0%3B Fungi - 2%3B Plants - 93%3B Viruses - 0%3B Other Eukaryotes - 0 (source: NCB…		-1.7636	1.14917e-16	1.05751e-14	0.102328	0.52867	0.999831	0.348954	0.155555	0.926478	0.514057	0.0359295	0.204079	0.575748	0.0216151	0.134942	0.88034	4.0899e-06	0.000150834	2.33245	3.23235	1.79932	2.59699	7.12687	7.39486	9.96559	9.62823	7.8115	8.42691	10.7546	9.62809	9.01068	7.48105	10.8501	16.2471	15.6568	8.73594	15.9345	8.63157	6.86084	16.4187	12.0437	15.76	13.3913	14.3855	19.7963
AT1G29330	ENDOPLASMIC RETICULUM RETENTION DEFECTIVE 2 (ERD2)%3B CONTAINS InterPro DOMAIN/s: ER lumen protein retaining receptor (InterPro:IPR000133)%3B BEST Arabidopsis thaliana protein match is: endoplasmic reticulum retention defective 2B (TAIR:AT3G25040.1)%3B Has 909 Blast hits to 907 proteins in 229 species: Archae - 0%3B Bacteria - 0%3B Metazoa - 321%3B Fungi - 187%3B Plants - 229%3B Viruses - 0%3B Ot…	ERD2	-1.12757	2.39296e-06	4.18876e-05	0.0570984	0.795538	0.999831	-0.205606	0.478907	0.99949	-0.710906	0.0078506	0.0780232	-0.431001	0.0926005	0.329385	-0.0490271	0.827477	0.94557	2.39302	1.74429	1.84605	2.31385	4.59946	5.45167	3.80443	4.37467	4.10674	3.90454	4.41857	6.26449	3.06535	2.75431	3.66182	6.38679	3.44217	1.62513	3.65081	2.43985	2.20832	4.89287	3.14149	3.34741	4.02775	4.82161	4.4654
AT1G29395	COLD REGULATED 314 INNER MEMBRANE 1 (COR413IM1)%3B FUNCTIONS IN: molecular_function unknown%3B INVOLVED IN: cold acclimation%2C cellular response to water deprivation%2C cellular response to cold%2C response to abscisic acid stimulus%3B LOCATED IN: integral to chloroplast inner membrane%2C chloroplast thylakoid membrane%2C chloroplast%2C chloroplast envelope%3B EXPRESSED IN: 21 plant structures%3…	COR413IM1	0.468017	0.0140957	0.0677044	0.0116396	0.950593	0.999831	-0.340668	0.224429	0.962017	-0.557539	0.0291876	0.180064	-0.778813	0.00937903	0.0780146	-0.84165	0.000573953	0.00948006	394.183	260.697	398.08	387.999	272.039	263.074	327.675	184.598	313.352	247.954	305.402	191.03	199.158	315.131	203.522	109.858	124.376	253.034	127.826	209.371	116.83	126.186	279.058	90.5769	204.929	147.609	89.5028
AT1G29520	AWPM-19-like family protein%3B FUNCTIONS IN: molecular_function unknown%3B INVOLVED IN: biological_process unknown%3B LOCATED IN: endomembrane system%2C membrane%3B EXPRESSED IN: 22 plant structures%3B EXPRESSED DURING: 13 growth stages%3B CONTAINS InterPro DOMAIN/s: AWPM-19-like (InterPro:IPR008390)%3B BEST Arabidopsis thaliana protein match is: AWPM-19-like family protein (TAIR:AT5G46530.1)%3B …		0.761929	0.00116515	0.00891151	-0.130776	0.612205	0.999831	-0.276624	0.325853	0.984411	-0.139345	0.611838	0.850639	-0.0787771	0.769805	0.913362	-0.351146	0.296539	0.641703	8.10127	8.23679	7.54384	8.56728	5.84753	3.86155	5.89481	3.49851	4.23113	4.56831	4.24377	4.517	3.748	4.58471	3.89063	3.60951	5.34905	4.57831	3.53739	4.08048	5.37696	4.65546	4.31131	3.95175	4.27943	2.40512	4.71892
AT1G29670	GDSL-like Lipase/Acylhydrolase superfamily protein%3B FUNCTIONS IN: hydrolase activity%2C acting on ester bonds%2C carboxylesterase activity%3B INVOLVED IN: lipid metabolic process%3B LOCATED IN: apoplast%2C cell wall%2C chloroplast%3B EXPRESSED IN: 23 plant structures%3B EXPRESSED DURING: 14 growth stages%3B CONTAINS InterPro DOMAIN/s: Lipase%2C GDSL (InterPro:IPR001087)%3B BEST Arabidopsis thal…		0.622783	0.000879485	0.00704061	0.00593758	0.976674	0.999831	0.317774	0.151102	0.9183	0.649687	0.00609093	0.066018	0.401517	0.0344104	0.183113	0.102821	0.574326	0.840958	160.509	167.394	215.647	224.652	127.592	124.653	161.028	88.4717	125.999	129.792	164.077	84.9991	148.946	175.863	194.038	107.288	158.738	260.313	138.709	232.756	148.675	158.168	212.176	146.352	147.212	144.96	115.529
AT1G29720	Leucine-rich repeat transmembrane protein kinase%3B FUNCTIONS IN: protein serine/threonine kinase activity%2C protein kinase activity%2C kinase activity%2C ATP binding%3B INVOLVED IN: protein amino acid phosphorylation%3B LOCATED IN: endomembrane system%3B EXPRESSED IN: 15 plant structures%3B EXPRESSED DURING: 9 growth stages%3B CONTAINS InterPro DOMAIN/s: Protein kinase%2C ATP binding site (Inte…		-0.7303	0.000478767	0.0041884	-0.166294	0.307934	0.999831	-0.0166619	0.934117	0.99949	0.388596	0.0655696	0.286195	0.401086	0.0431807	0.210525	0.465508	0.00942574	0.0797515	6.14578	12.2864	6.75163	8.84722	12.5894	13.3963	15.8436	15.032	12.323	14.0252	15.4412	9.12341	12.2787	10.3505	13.8613	19.8797	26.2382	12.8329	19.8395	15.8947	12.4304	20.7995	17.2343	24.9417	15.5288	18.131	25.8143
AT1G29910	chlorophyll A/B binding protein 3 (CAB3)%3B FUNCTIONS IN: chlorophyll binding%3B INVOLVED IN: photosynthesis%2C light harvesting%2C photosynthesis%3B LOCATED IN: in 6 components%3B EXPRESSED IN: cotyledon%2C guard cell%2C juvenile leaf%2C cultured cell%2C leaf%3B CONTAINS InterPro DOMAIN/s: Chlorophyll A-B binding protein (InterPro:IPR001344)%3B BEST Arabidopsis thaliana protein match is: chlorop…	CAB3	0.648416	0.00114085	0.00874876	-0.040198	0.842378	0.999831	-0.22287	0.256361	0.977291	-0.325038	0.0903818	0.342565	-0.297826	0.183228	0.476988	-0.364534	0.0694482	0.295094	4397.75	2867.94	3307.61	3579.61	3033.63	2204.01	2298.03	1541.27	2742.07	2480.02	2030.55	1588.77	2082.47	2093.46	1993.13	1620.21	1898.96	2043.94	1729.89	1605.21	2022.17	1615.59	2441.56	1327.99	2143	1694.07	1494.31
AT1G29920	chlorophyll A/B-binding protein 2 (CAB2)%3B FUNCTIONS IN: chlorophyll binding%3B INVOLVED IN: response to blue light%2C response to red light%2C response to far red light%2C photosynthesis%3B LOCATED IN: light-harvesting complex%2C thylakoid%2C chloroplast thylakoid membrane%2C apoplast%2C chloroplast%3B EXPRESSED IN: 13 plant structures%3B CONTAINS InterPro DOMAIN/s: Chlorophyll A-B binding prot…	CAB2	0.739536	0.000119504	0.00127804	-0.0499203	0.775703	0.999831	0.151581	0.394769	0.99949	0.147252	0.41531	0.725526	0.197404	0.327734	0.635222	0.0079256	0.967174	0.991043	2615.83	1821.19	1881.9	1843.53	1686.43	1197	1102.04	928.331	1369.45	1315.86	1054.89	1014.56	1370.14	1410.32	1258.02	1430.35	1533.48	1257.37	1400.7	1275.04	1695.6	1115.91	1625.04	1216.45	1489.2	1043.17	1204.49
AT1G30250	unknown protein%3B Has 5 Blast hits to 5 proteins in 2 species: Archae - 0%3B Bacteria - 0%3B Metazoa - 0%3B Fungi - 0%3B Plants - 5%3B Viruses - 0%3B Other Eukaryotes - 0 (source: NCBI BLink).		0.526662	0.00202658	0.0142052	-0.037856	0.795786	0.999831	-0.609138	0.00768008	0.249498	-0.926266	9.00039e-07	8.83094e-05	-1.0574	7.37049e-10	1.34178e-07	-0.804694	3.86225e-06	0.000143534	54.8551	42.4134	72.2384	53.4362	37.2418	44.4776	35.1466	38.7385	30.2441	36.6737	38.3852	45.6543	36.8476	26.6481	21.9318	16.695	20.7673	13.6132	24.5952	23.1581	20.6662	23.4114	15.378	15.6701	26.1596	23.9869	17.1441
AT1G30260	BEST Arabidopsis thaliana protein match is: Galactosyltransferase family protein (TAIR:AT4G21060.1)%3B Has 30 Blast hits to 30 proteins in 8 species: Archae - 0%3B Bacteria - 0%3B Metazoa - 0%3B Fungi - 0%3B Plants - 30%3B Viruses - 0%3B Other Eukaryotes - 0 (source: NCBI BLink).		0.953467	8.50217e-06	0.000127963	-0.0297027	0.858515	0.999831	-0.355155	0.0179167	0.396018	-0.312745	0.0431016	0.225855	-0.571325	2.04357e-05	0.000842733	-0.303102	0.0296998	0.172915	109.066	63.5269	123.628	138.135	53.1863	64.3533	48.5772	59.4547	44.5608	46.6933	56.1213	73.0744	51.3516	45.8564	41.9681	37.3229	44.5435	36.3194	53.955	47.4555	35.3342	39.7438	41.8101	35.6445	50.3048	44.2121	43.7148
AT1G30320	Remorin family protein%3B FUNCTIONS IN: DNA binding%3B LOCATED IN: plasma membrane%3B CONTAINS InterPro DOMAIN/s: Remorin%2C C-terminal (InterPro:IPR005516)%3B BEST Arabidopsis thaliana protein match is: Remorin family protein (TAIR:AT2G02170.2)%3B Has 12397 Blast hits to 7447 proteins in 1066 species: Archae - 25%3B Bacteria - 2897%3B Metazoa - 2750%3B Fungi - 978%3B Plants - 862%3B Viruses - 38…		0.352264	0.0596965	0.195225	-0.0727555	0.705848	0.999831	-0.282743	0.1507	0.9183	-0.0531949	0.795306	0.930023	-0.345309	0.0674385	0.275362	-0.657404	0.00479681	0.0486351	5.8219	6.0178	6.40219	8.15117	4.04272	5.89076	5.22716	5.67873	3.89499	4.3645	5.74832	5.67465	3.644	4.59763	3.92946	4.91134	3.82149	5.8901	4.61987	5.80807	4.31982	4.40806	4.15535	3.58857	3.95196	3.54247	2.46888
AT1G30380	photosystem I subunit K (PSAK)%3B FUNCTIONS IN: molecular_function unknown%3B INVOLVED IN: photosynthesis%3B LOCATED IN: thylakoid%2C chloroplast thylakoid membrane%2C photosystem I%2C chloroplast%2C membrane%3B EXPRESSED IN: 23 plant structures%3B EXPRESSED DURING: 13 growth stages%3B CONTAINS InterPro DOMAIN/s: Photosystem I PsaG/PsaK protein (InterPro:IPR000549)%2C Photosystem I reaction centr…	PSAK	0.650534	0.000170499	0.00174148	0.0759362	0.600364	0.999831	-0.0794806	0.624054	0.99949	-0.1243	0.413931	0.724323	-0.106286	0.554825	0.80538	-0.146388	0.367514	0.706898	2611.23	1678.45	2143.8	2188.02	1666.95	1392.59	1436.49	1025.39	1638.06	1490.31	1426.07	1274.74	1392.56	1357.66	1376.07	1107.05	1302.91	1387.82	1188.56	1209.1	1444.39	1121.44	1549.59	1031.57	1450.98	1178.48	1144.11
AT1G30410	multidrug resistance-associated protein 13 (MRP13)%3B FUNCTIONS IN: ATPase activity%2C coupled to transmembrane movement of substances%3B INVOLVED IN: transport%2C transmembrane transport%3B LOCATED IN: integral to membrane%3B CONTAINS InterPro DOMAIN/s: ATPase%2C AAA+ type%2C core (InterPro:IPR003593)%2C ABC transporter-like (InterPro:IPR003439)%2C ABC transporter%2C transmembrane domain%2C type…	ABCC12	-0.918372	0.000159932	0.00164925	0.0976382	0.541335	0.999831	0.896848	0.00120437	0.0679991	1.03463	7.78778e-05	0.00288568	1.18906	9.79831e-07	6.80137e-05	1.40997	2.02552e-16	5.43656e-14	1.13558	2.79133	1.74748	1.68735	3.6121	2.9444	3.39747	4.07132	2.8995	4.30913	3.66591	4.10326	4.71023	4.39871	6.12841	10.9624	9.83571	4.50474	9.41853	5.11528	4.68019	10.5843	6.61494	10.246	7.63667	9.39689	11.1871
AT1G30420	multidrug resistance-associated protein 12 (MRP12)%3B FUNCTIONS IN: ATPase activity%2C coupled to transmembrane movement of substances%3B INVOLVED IN: transport%2C transmembrane transport%3B LOCATED IN: integral to membrane%3B CONTAINS InterPro DOMAIN/s: ATPase%2C AAA+ type%2C core (InterPro:IPR003593)%2C ABC transporter-like (InterPro:IPR003439)%2C ABC transporter%2C transmembrane domain%2C type…	ABCC11	-1.11476	2.47572e-08	6.89384e-07	0.00186155	0.991669	0.999831	0.061337	0.817503	0.99949	0.188243	0.473216	0.768508	0.527316	0.0344237	0.183113	0.626231	0.00258722	0.0304309	1.04658	1.9597	1.20359	1.52223	3.1566	3.08048	3.07605	3.21055	3.3531	4.16785	2.33859	2.73319	2.04029	2.76862	2.91854	5.37491	4.86773	2.19685	4.79363	2.47913	2.4628	6.08109	3.78378	5.79837	3.19423	5.49335	5.95454
AT1G30530	UDP-glucosyl transferase 78D1 (UGT78D1)%3B CONTAINS InterPro DOMAIN/s: UDP-glucuronosyl/UDP-glucosyltransferase (InterPro:IPR002213)%3B BEST Arabidopsis thaliana protein match is: UDP-glucosyl transferase 78D2 (TAIR:AT5G17050.1)%3B Has 7371 Blast hits to 7330 proteins in 440 species: Archae - 0%3B Bacteria - 437%3B Metazoa - 1880%3B Fungi - 26%3B Plants - 4903%3B Viruses - 71%3B Other Eukaryotes …	UGT78D1	0.136205	0.554772	0.763982	-0.136252	0.393892	0.999831	-0.632312	7.40535e-05	0.00774981	-0.469762	0.0166957	0.127969	-0.74496	0.000188672	0.00470326	-0.969574	2.23186e-08	1.57412e-06	13.4053	14.25	11.6738	24.3693	13.6309	14.144	12.4831	18.0908	14.8292	10.3287	13.5324	14.3197	10.2177	9.63994	8.94152	8.84846	9.60591	9.62006	8.74644	14.2874	10.223	8.79718	10.0362	5.97498	7.37629	7.18572	7.97262
AT1G30690	Sec14p-like phosphatidylinositol transfer family protein%3B FUNCTIONS IN: transporter activity%3B INVOLVED IN: transport%3B LOCATED IN: cytosol%2C nucleus%2C plasma membrane%3B EXPRESSED IN: 23 plant structures%3B EXPRESSED DURING: 14 growth stages%3B CONTAINS InterPro DOMAIN/s: Cellular retinaldehyde-binding/triple function%2C C-terminal (InterPro:IPR001251)%2C Cellular retinaldehyde-binding/tri…		0.651635	6.71113e-07	1.34816e-05	-0.0109038	0.936589	0.999831	0.206983	0.393277	0.99949	0.302328	0.14229	0.436702	0.325866	0.11115	0.364278	-0.038726	0.854028	0.954875	20.0002	19.3625	18.2689	19.1811	12.338	11.8499	14.5808	10.3244	12.6146	12.3708	13.1287	10.9247	17.4377	16.1986	15.3236	7.78056	13.0101	20.4166	11.1017	16.3364	20.6833	11.7697	17.2099	12.1631	16.0862	11.4729	8.60394
AT1G30755	Protein of unknown function (DUF668)%3B CONTAINS InterPro DOMAIN/s: Protein of unknown function DUF668 (InterPro:IPR007700)%2C Protein of unknown function DUF3475 (InterPro:IPR021864)%3B BEST Arabidopsis thaliana protein match is: Protein of unknown function (DUF668) (TAIR:AT1G34320.1)%3B Has 465 Blast hits to 399 proteins in 71 species: Archae - 2%3B Bacteria - 14%3B Metazoa - 66%3B Fungi - 16%3…		-1.71367	8.42968e-20	1.22484e-17	-0.107732	0.502274	0.999831	0.362457	0.123132	0.87569	0.201472	0.412993	0.72364	0.575877	0.00156907	0.0228339	0.62192	0.000156501	0.0033235	2.31635	1.50986	1.62554	1.57183	5.09071	5.75308	5.78398	6.52894	4.16685	5.75327	5.03658	6.38741	7.34513	4.46662	7.75474	10.3055	9.64974	4.29845	7.72091	5.07513	6.97807	9.6484	7.0424	10.9241	7.46027	9.23137	10.2713
AT1G30820	CTP synthase family protein%3B FUNCTIONS IN: CTP synthase activity%2C catalytic activity%3B INVOLVED IN: pyrimidine ribonucleotide metabolic process%2C pyrimidine nucleotide biosynthetic process%3B EXPRESSED IN: 21 plant structures%3B EXPRESSED DURING: 13 growth stages%3B CONTAINS InterPro DOMAIN/s: Glutamine amidotransferase class-I%2C C-terminal (InterPro:IPR000991)%2C CTP synthase (InterPro:IP…		0.218105	0.379948	0.625267	-0.0490111	0.821375	0.999831	-0.309287	0.171227	0.934822	-0.546729	0.0087958	0.0839881	-0.486326	0.0312213	0.172531	-0.862033	0.00115804	0.0163865	3.13669	4.63855	6.19668	6.42324	3.90541	4.5133	5.70312	3.49393	4.39065	4.01361	5.609	3.2042	3.20745	4.29619	3.94382	2.77568	2.91328	3.61213	2.72875	2.89454	3.50265	2.1697	3.50009	3.45325	2.95013	2.8163	1.5603
AT1G30900	VACUOLAR SORTING RECEPTOR 6 (VSR6)%3B FUNCTIONS IN: calcium ion binding%3B INVOLVED IN: protein targeting to vacuole%3B LOCATED IN: integral to plasma membrane%2C Golgi transport complex%3B EXPRESSED IN: 20 plant structures%3B EXPRESSED DURING: 10 growth stages%3B CONTAINS InterPro DOMAIN/s: Protease-associated PA (InterPro:IPR003137)%2C EGF-like calcium-binding%2C conserved site (InterPro:IPR018…	VSR6	-3.25899	1.03313e-21	1.84863e-19	0.282974	0.036559	0.999831	1.37235	0.000137904	0.0128139	1.3845	0.000160261	0.00498436	1.68734	5.5559e-09	7.49736e-07	1.95539	5.63903e-19	2.17949e-16	0.894196	2.18871	0.515462	0.551456	9.52509	9.11125	10.7889	10.8426	10.0284	14.2575	12.3238	12.4137	20.9734	10.3645	22.6852	50.6009	40.1193	10.8597	40.2565	14.4737	16.5748	46.7433	21.5238	45.5123	26.9665	34.5933	56.7317
AT1G31170	sulfiredoxin (SRX)%3B CONTAINS InterPro DOMAIN/s: Sulfiredoxin (InterPro:IPR016692)%2C ParB-like nuclease (InterPro:IPR003115)%3B Has 313 Blast hits to 313 proteins in 133 species: Archae - 0%3B Bacteria - 130%3B Metazoa - 88%3B Fungi - 17%3B Plants - 42%3B Viruses - 2%3B Other Eukaryotes - 34 (source: NCBI BLink).	SRX	0.326438	0.0369064	0.138381	0.127005	0.4012	0.999831	-0.324875	0.11219	0.850397	-0.512118	0.000626125	0.0135292	-0.6216	0.000165032	0.00426502	-0.444756	0.00368837	0.0399539	28.0423	19.789	23.1178	28.2366	17.4311	22.3339	18.5907	21.2355	20.4728	18.4451	20.4538	27.1192	21.9654	16.0478	11.6874	13.8993	13.3172	12.8169	13.0584	16.7678	15.3737	11.3412	14.3839	10.8814	14.0919	16.2924	13.8078
AT1G31220	Formyl transferase%3B FUNCTIONS IN: hydroxymethyl-%2C formyl- and related transferase activity%2C phosphoribosylglycinamide formyltransferase activity%2C formyltetrahydrofolate deformylase activity%3B INVOLVED IN: purine ribonucleotide biosynthetic process%2C biosynthetic process%3B LOCATED IN: chloroplast%3B EXPRESSED IN: 20 plant structures%3B EXPRESSED DURING: 12 growth stages%3B CONTAINS Inte…		-1.00525	4.57977e-09	1.48497e-07	0.0659401	0.629044	0.999831	0.0808967	0.702107	0.99949	0.00824108	0.972457	0.992434	0.243488	0.109224	0.361217	0.404982	0.0124894	0.0959077	4.60231	6.00652	4.93295	4.72818	10.6638	11.3489	10.0212	8.93929	10.0702	10.8994	11.095	10.8847	13.2733	7.65437	9.27847	13.3286	13.637	7.62279	13.1608	6.99374	10.9993	13.8035	10.9932	12.9003	13.5116	12.2117	15.3795
AT1G31540	Disease resistance protein (TIR-NBS-LRR class) family%3B FUNCTIONS IN: transmembrane receptor activity%2C nucleoside-triphosphatase activity%2C nucleotide binding%2C ATP binding%3B INVOLVED IN: signal transduction%2C defense response%2C apoptosis%2C innate immune response%3B LOCATED IN: intrinsic to membrane%3B EXPRESSED IN: 6 plant structures%3B EXPRESSED DURING: 6 growth stages%3B CONTAINS Inte…		-2.06772	1.95423e-25	5.89308e-23	-0.116209	0.407801	0.999831	0.358578	0.0956823	0.821816	0.303087	0.25494	0.584758	0.634846	0.00334515	0.0379045	0.653369	0.000116493	0.00261468	2.46252	3.5839	2.41703	1.94488	8.56845	10.8687	12.4788	12.0543	8.75521	11.2962	10.7642	9.80196	12.3306	9.56716	16.2051	18.418	17.0497	9.49979	19.5192	8.45949	11.0501	20.2563	14.9026	22.3794	14.0074	18.9438	19.4099
AT1G31550	GDSL-like Lipase/Acylhydrolase superfamily protein%3B FUNCTIONS IN: lipase activity%2C hydrolase activity%2C acting on ester bonds%2C carboxylesterase activity%3B INVOLVED IN: lipid metabolic process%3B LOCATED IN: vacuole%3B EXPRESSED IN: 20 plant structures%3B EXPRESSED DURING: 13 growth stages%3B CONTAINS InterPro DOMAIN/s: Lipase%2C GDSL (InterPro:IPR001087)%3B BEST Arabidopsis thaliana prote…		-1.02959	3.52766e-06	5.92799e-05	-0.054065	0.816446	0.999831	-0.398732	0.0582693	0.699941	-0.434455	0.0884572	0.339071	-0.564196	0.012786	0.09593	-0.127796	0.538968	0.822327	9.673	9.28843	7.73137	13.2686	19.4499	26.0074	14.0769	22.602	16.7348	15.8478	16.3889	29.822	16.0488	15.6655	12.3104	18.3166	17.1553	9.13693	19.8076	14.903	11.8189	19.4553	12.9524	11.6098	15.6129	20.6765	20.5581
AT1G31580	ECS1%3B Has 14 Blast hits to 14 proteins in 2 species: Archae - 0%3B Bacteria - 0%3B Metazoa - 0%3B Fungi - 0%3B Plants - 14%3B Viruses - 0%3B Other Eukaryotes - 0 (source: NCBI BLink).	ECS1	-2.53779	3.29377e-11	1.50478e-09	-0.0322284	0.714735	0.999831	-0.321619	0.129167	0.88801	-0.409834	0.098855	0.358966	-0.166897	0.303431	0.613411	0.10076	0.465622	0.778857	360.278	916.829	393.934	390.905	3425.47	2885.23	2793.76	2943.22	2982.88	2983.22	3035.47	2797.43	2698.08	1567.67	2065.73	3331.84	2924.22	1408.09	3166.63	1616.01	2363.97	3373.36	2047.33	2996.96	2659.14	3304.26	3814.79
AT1G31690	Copper amine oxidase family protein%3B FUNCTIONS IN: quinone binding%2C primary amine oxidase activity%2C copper ion binding%3B INVOLVED IN: oxidation reduction%2C amine metabolic process%3B LOCATED IN: endomembrane system%3B EXPRESSED IN: 9 plant structures%3B EXPRESSED DURING: 7 growth stages%3B CONTAINS InterPro DOMAIN/s: Copper amine oxidase%2C N-terminal (InterPro:IPR016182)%2C Copper amine …		0.878357	0.0047326	0.0284294	-0.475219	0.0121039	0.999831	-0.596473	0.0705533	0.747792	0.119613	0.434088	0.741446	0.0142029	0.935902	0.979399	-0.833464	1.21902e-05	0.000385556	10.0048	29.9098	16.4597	34.046	11.9856	12.3122	15.2414	9.98298	8.63	10.6521	10.3471	6.27909	5.1873	3.95179	12.0157	11.7342	13.6253	12.1196	13.7723	14.5859	10.0847	12.5151	15.546	12.1707	6.46556	5.99947	8.6113
AT1G32080	membrane protein%2C putative%3B LOCATED IN: chloroplast%2C chloroplast inner membrane%2C membrane%2C chloroplast envelope%3B EXPRESSED IN: 21 plant structures%3B EXPRESSED DURING: 13 growth stages%3B CONTAINS InterPro DOMAIN/s: LrgB-like protein (InterPro:IPR007300)%3B Has 3603 Blast hits to 3592 proteins in 1271 species: Archae - 22%3B Bacteria - 3356%3B Metazoa - 0%3B Fungi - 58%3B Plants - 57%…	LrgB	0.749314	2.306e-07	5.206e-06	0.0514659	0.750478	0.999831	0.123046	0.503935	0.99949	0.33708	0.0468313	0.237108	0.346853	0.043178	0.210525	0.161014	0.30071	0.645388	118.826	122.152	129.201	118.756	83.5082	66.48	86.2054	56.1801	77.2871	75.2417	90.7752	60.4598	79.2116	78.4375	98.2807	63.0271	86.3426	106.896	99.8937	78.0093	84.1804	77.1136	110.251	101.78	87.8018	79.0064	80.6175
AT1G32090	early-responsive to dehydration stress protein (ERD4)%3B FUNCTIONS IN: molecular_function unknown%3B INVOLVED IN: biological_process unknown%3B LOCATED IN: plasma membrane%3B EXPRESSED IN: 23 plant structures%3B EXPRESSED DURING: 13 growth stages%3B CONTAINS InterPro DOMAIN/s: Protein of unknown function DUF221 (InterPro:IPR003864)%3B BEST Arabidopsis thaliana protein match is: ERD (early-respons…		0.754207	0.000602195	0.00509743	-0.176844	0.460435	0.999831	0.741112	0.010983	0.311752	1.01755	0.000239104	0.00664481	0.721783	0.000715601	0.0128695	0.173223	0.46031	0.775207	3.63438	5.05769	5.1644	3.15345	2.58654	2.38374	3.03652	2.11557	2.1973	3.01964	2.37019	1.52045	3.36347	5.07726	6.09954	2.41442	3.90045	7.79287	3.32745	5.60694	4.32982	2.95999	4.49151	4.98889	3.24272	3.20503	2.19943
AT1G32130	IWS1%3B FUNCTIONS IN: molecular_function unknown%3B INVOLVED IN: brassinosteroid mediated signaling pathway%2C regulation of RNA elongation%3B LOCATED IN: cellular_component unknown%3B EXPRESSED IN: 25 plant structures%3B EXPRESSED DURING: 15 growth stages%3B CONTAINS InterPro DOMAIN/s: Transcription factor IIS%2C N-terminal (InterPro:IPR017923)%3B BEST Arabidopsis thaliana protein match is: Tran…	IWS1	-0.66744	3.05912e-07	6.72554e-06	-0.0476647	0.620336	0.999831	0.146827	0.222632	0.959908	0.119644	0.371706	0.692864	0.316532	0.0159216	0.110319	0.292405	0.0149852	0.108582	21.4955	26.4386	25.5335	19.0587	34.9377	36.5256	39.8951	36.4723	32.553	39.0749	34.5372	36.947	37.2244	39.4097	38.7508	48.6088	45.8052	34.6865	45.9143	34.9806	38.6749	55.8698	44.194	46.2288	39.7735	47.4952	49.8216
AT1G32200	ATS1%3B FUNCTIONS IN: glycerol-3-phosphate O-acyltransferase activity%3B INVOLVED IN: phosphatidylglycerol biosynthetic process%3B LOCATED IN: chloroplast stroma%2C chloroplast%2C plastid%3B EXPRESSED IN: 22 plant structures%3B EXPRESSED DURING: 14 growth stages%3B CONTAINS InterPro DOMAIN/s: Phospholipid/glycerol acyltransferase (InterPro:IPR002123)%2C Glycerol-3-phosphate O-acyltransferase (Int…	ATS1	0.673077	1.69241e-08	4.8742e-07	0.0541512	0.695889	0.999831	0.333521	0.0385589	0.578552	0.523218	4.37917e-05	0.00190103	0.294314	0.0326812	0.177099	0.147557	0.309602	0.655722	25.4958	24.7843	28.4963	28.3997	16.6621	17.6468	18.595	14.6278	19.8315	18.2098	18.399	14.1143	22.0228	21.7835	25.1246	16.3415	23.5813	27.3037	21.5476	25.1506	20.6199	17.2947	22.3657	22.8764	19.216	21.143	16.2596
AT1G32220	NAD(P)-binding Rossmann-fold superfamily protein%3B FUNCTIONS IN: coenzyme binding%2C binding%2C catalytic activity%3B INVOLVED IN: response to oxidative stress%3B LOCATED IN: thylakoid%2C chloroplast%2C plastoglobule%3B EXPRESSED IN: 24 plant structures%3B EXPRESSED DURING: 15 growth stages%3B CONTAINS InterPro DOMAIN/s: NAD-dependent epimerase/dehydratase (InterPro:IPR001509)%2C NAD(P)-binding …		0.69054	5.48213e-06	8.68655e-05	-0.0822094	0.580974	0.999831	-0.11415	0.521359	0.99949	-0.0647608	0.680774	0.882029	-0.125628	0.432486	0.719484	-0.153411	0.336458	0.680075	48.2537	38.2797	50.8043	43.1966	32.1022	28.3527	30.1365	21.7346	31.3857	24.3857	27.0739	23.7518	31.849	24.8044	26.5541	20.8565	26.1469	28.6798	30.354	22.8337	25.0217	22.2607	30.9121	25.313	28.5759	24.4776	23.4179
AT1G32470	Single hybrid motif superfamily protein%3B FUNCTIONS IN: glycine dehydrogenase (decarboxylating) activity%3B INVOLVED IN: glycine catabolic process%2C glycine decarboxylation via glycine cleavage system%3B LOCATED IN: mitochondrion%2C glycine cleavage complex%2C chloroplast%3B EXPRESSED IN: 23 plant structures%3B EXPRESSED DURING: 13 growth stages%3B CONTAINS InterPro DOMAIN/s: 2-oxo acid dehydro…		0.619062	4.80503e-06	7.71881e-05	0.0870195	0.490001	0.999831	0.149318	0.435804	0.99949	0.299207	0.014132	0.115206	0.149228	0.2839	0.595963	0.0720553	0.599777	0.854039	325.541	274.119	321.62	377.902	222.81	221.619	231.628	174.48	228.842	215.256	264.318	197.045	279.876	224.553	279.744	160.377	253.197	291.157	242.599	264.591	246.794	191.392	260.562	248.193	259.686	211.692	205.218
AT1G32520	unknown protein%3B FUNCTIONS IN: molecular_function unknown%3B INVOLVED IN: biological_process unknown%3B LOCATED IN: chloroplast%3B EXPRESSED IN: 24 plant structures%3B EXPRESSED DURING: 15 growth stages%3B Has 143 Blast hits to 142 proteins in 34 species: Archae - 0%3B Bacteria - 0%3B Metazoa - 39%3B Fungi - 0%3B Plants - 56%3B Viruses - 0%3B Other Eukaryotes - 48 (source: NCBI BLink).		0.553516	0.003855	0.0242348	0.128626	0.406375	0.999831	-0.171644	0.482566	0.99949	-0.456774	0.0470104	0.237468	-0.772616	0.000227795	0.00544507	-0.356603	0.146213	0.451298	17.0129	11.0229	17.7233	17.3916	9.5955	11.8427	10.1427	11.7047	11.5606	11.2357	12.5416	11.912	11.6458	10.0083	11.3389	5.47448	5.10519	10.2699	6.96485	9.31531	7.84988	5.42256	7.32058	4.91731	10.4994	9.76323	5.23413
AT1G32700	PLATZ transcription factor family protein%3B CONTAINS InterPro DOMAIN/s: Protein of unknown function DUF597 (InterPro:IPR006734)%3B BEST Arabidopsis thaliana protein match is: PLATZ transcription factor family protein (TAIR:AT4G17900.1)%3B Has 399 Blast hits to 399 proteins in 26 species: Archae - 0%3B Bacteria - 0%3B Metazoa - 0%3B Fungi - 0%3B Plants - 399%3B Viruses - 0%3B Other Eukaryotes - 0…		-1.10815	4.13815e-17	3.99848e-15	0.190102	0.222289	0.999831	0.197157	0.210115	0.956456	0.0993002	0.62606	0.858571	0.208393	0.182508	0.47612	0.384398	0.0122282	0.0946563	12.6556	12.8391	14.9843	13.6695	26.8423	28.9567	27.3969	34.2558	31.4454	29.4293	28.7752	43.9849	35.6404	28.9333	29.1791	41.1526	36.2323	20.4132	40.0914	29.6323	27.7565	41.1906	30.3992	36.9032	32.4	38.0468	45.5993
AT1G32860	Glycosyl hydrolase superfamily protein%3B FUNCTIONS IN: cation binding%2C hydrolase activity%2C hydrolyzing O-glycosyl compounds%2C catalytic activity%3B INVOLVED IN: carbohydrate metabolic process%3B LOCATED IN: anchored to plasma membrane%2C plasma membrane%2C anchored to membrane%3B EXPRESSED IN: 18 plant structures%3B EXPRESSED DURING: 12 growth stages%3B CONTAINS InterPro DOMAIN/s: Glycoside…		0.940735	3.35624e-06	5.6547e-05	-0.305292	0.164433	0.999831	-0.467184	0.105102	0.83702	-0.475467	0.115096	0.390994	-0.595502	0.0343627	0.182974	-1.02109	5.75336e-05	0.00143648	9.9479	7.61848	10.5895	11.0047	4.39731	5.49539	6.59775	3.97688	3.88474	4.59485	5.0003	3.28524	2.72129	5.63638	3.68325	2.71012	2.7411	5.57263	2.20999	4.29002	4.24861	1.96303	4.63085	2.80074	2.6776	2.64986	2.31072
AT1G32920	unknown protein%3B FUNCTIONS IN: molecular_function unknown%3B INVOLVED IN: response to wounding%3B LOCATED IN: endomembrane system%3B EXPRESSED IN: 23 plant structures%3B EXPRESSED DURING: 13 growth stages%3B BEST Arabidopsis thaliana protein match is: unknown protein (TAIR:AT1G32928.1)%3B Has 42 Blast hits to 42 proteins in 8 species: Archae - 0%3B Bacteria - 0%3B Metazoa - 0%3B Fungi - 0%3B Pl…		-0.0397578	0.912242	0.961813	-0.254154	0.265229	0.999831	-0.51772	0.0357861	0.559164	-0.987048	0.000167542	0.00512242	-0.596162	0.0149971	0.106279	-0.809188	0.00328314	0.0363591	18.6446	6.32631	7.48774	5.89791	11.845	12.7476	5.97038	9.03557	9.09302	8.92861	6.95766	8.24156	7.42193	6.91583	6.5281	6.82412	4.67427	6.30631	4.49696	4.59469	5.89146	5.95941	7.59221	6.85675	6.91078	5.54178	4.61149
AT1G33110	MATE efflux family protein%3B FUNCTIONS IN: antiporter activity%2C drug transmembrane transporter activity%2C transporter activity%3B INVOLVED IN: drug transmembrane transport%2C transmembrane transport%3B LOCATED IN: membrane%3B EXPRESSED IN: 22 plant structures%3B EXPRESSED DURING: 13 growth stages%3B CONTAINS InterPro DOMAIN/s: Multi antimicrobial extrusion protein MatE (InterPro:IPR002528)%3B…		-0.68217	0.00749761	0.0411506	0.052657	0.850555	0.999831	0.346724	0.297483	0.980081	-0.124035	0.636813	0.863406	0.031328	0.883992	0.959361	0.0506883	0.823305	0.944131	1.81021	2.78555	2.90032	3.55369	4.99589	4.02084	3.23761	5.60435	2.37228	5.22155	4.24887	6.52649	3.80945	5.20877	3.6564	10.0738	3.98547	3.07334	5.99231	3.38366	3.75861	5.13753	4.51515	4.88662	4.97645	4.36652	4.63095
AT1G33170	S-adenosyl-L-methionine-dependent methyltransferases superfamily protein%3B CONTAINS InterPro DOMAIN/s: Protein of unknown function DUF248%2C methyltransferase putative (InterPro:IPR004159)%3B BEST Arabidopsis thaliana protein match is: S-adenosyl-L-methionine-dependent methyltransferases superfamily protein (TAIR:AT4G10440.1)%3B Has 1106 Blast hits to 1098 proteins in 101 species: Archae - 5%3B …		1.10195	1.7727e-05	0.000247168	-0.138331	0.640756	0.999831	-0.248075	0.395039	0.99949	0.33344	0.223687	0.548689	-0.0234404	0.92954	0.976925	-0.655536	0.0251565	0.155419	4.57725	5.33574	5.67952	8.43589	2.72275	2.88065	3.78855	1.83548	3.6905	2.5846	2.63003	1.46372	2.13589	2.79431	3.00058	1.54654	3.10658	4.90007	2.55344	3.70234	3.63525	1.99469	2.60485	2.86439	2.18282	1.76657	1.452
AT1G33230	TMPIT-like protein%3B FUNCTIONS IN: molecular_function unknown%3B INVOLVED IN: biological_process unknown%3B LOCATED IN: integral to membrane%3B EXPRESSED IN: 22 plant structures%3B EXPRESSED DURING: 13 growth stages%3B CONTAINS InterPro DOMAIN/s: TMPIT-like (InterPro:IPR012926)%3B BEST Arabidopsis thaliana protein match is: TMPIT-like protein (TAIR:AT4G10430.3)%3B Has 250 Blast hits to 250 prote…		0.414311	0.0113708	0.0569719	0.0455969	0.690441	0.999831	-0.410573	0.0174486	0.391291	-0.529462	0.000472364	0.0110394	-0.691372	0.000471781	0.00947647	-0.725946	2.80516e-07	1.49751e-05	20.5164	17.6613	28.5896	24.4803	15.9263	17.732	18.9431	16.2102	18.3223	15.9034	18.8704	18.039	12.1398	17.01	11.8199	10.742	11.2798	11.3138	10.3232	14.9563	8.52381	10.8241	15.2622	8.31748	11.3317	9.89776	10.2599
AT1G33250	Protein of unknown function (DUF604)%3B FUNCTIONS IN: transferase activity%2C transferring glycosyl groups%3B LOCATED IN: chloroplast%3B EXPRESSED IN: 24 plant structures%3B EXPRESSED DURING: 15 growth stages%3B CONTAINS InterPro DOMAIN/s: Protein of unknown function DUF604 (InterPro:IPR006740)%3B BEST Arabidopsis thaliana protein match is: Protein of unknown function (DUF604) (TAIR:AT4G23490.1)%…		-0.635704	0.00591941	0.0339948	-0.0416146	0.829555	0.999831	0.082997	0.689924	0.99949	0.0237482	0.928218	0.976989	0.335956	0.111221	0.364446	0.381099	0.0541636	0.253628	2.75634	2.65442	2.73499	1.57553	3.71	3.58748	3.16755	4.7564	3.78702	4.25247	3.84641	3.01034	3.0925	4.24384	4.04353	4.71101	4.60015	2.60833	5.43944	2.87171	4.34184	4.9697	3.73115	6.14549	4.91306	5.0574	4.99377
AT1G33610	Leucine-rich repeat (LRR) family protein%3B INVOLVED IN: signal transduction%3B LOCATED IN: endomembrane system%3B EXPRESSED IN: shoot apex%2C phloem%2C root%2C petiole%2C leaf%3B EXPRESSED DURING: LP.06 six leaves visible%2C LP.04 four leaves visible%2C LP.02 two leaves visible%2C LP.12 twelve leaves visible%3B CONTAINS InterPro DOMAIN/s: Leucine-rich repeat-containing N-terminal domain%2C type …		-2.14611	8.3819e-21	1.36118e-18	-0.25106	0.237417	0.999831	0.586255	0.0349535	0.552037	0.621148	0.0218054	0.149657	0.969183	1.50504e-06	9.61679e-05	1.0673	7.57214e-09	5.90047e-07	2.26697	2.13705	1.23616	1.40387	8.67512	7.00001	8.59003	7.12506	5.26498	8.98297	7.62767	4.76759	9.84778	6.52166	12.9419	18.0398	16.5111	9.25985	15.8904	6.90276	11.1138	16.0837	13.8103	20.7045	13.9664	15.1339	20.8153
AT1G33720	cytochrome P450%2C family 76%2C subfamily C%2C polypeptide 6 (CYP76C6)%3B FUNCTIONS IN: electron carrier activity%2C monooxygenase activity%2C iron ion binding%2C oxygen binding%2C heme binding%3B INVOLVED IN: oxidation reduction%3B LOCATED IN: endomembrane system%3B CONTAINS InterPro DOMAIN/s: Cytochrome P450 (InterPro:IPR001128)%2C Cytochrome P450%2C E-class%2C group I (InterPro:IPR002401)%2C C…	CYP76C6	-1.31847	5.63619e-07	1.15381e-05	0.273651	0.0981834	0.999831	1.09516	1.17879e-13	1.16313e-10	1.34423	2.51948e-22	9.69044e-19	1.52961	2.24032e-18	1.60116e-15	1.40235	3.68928e-20	1.82581e-17	1.81148	1.76249	1.57157	0.649667	3.49065	3.43765	3.48828	4.14052	3.53605	4.95287	4.97297	4.1708	8.41539	7.03219	7.72817	7.97417	10.1249	8.82163	9.5381	8.58206	7.95713	12.6682	10.4302	11.1244	9.29522	9.99761	9.78744
AT1G33840	Protein of unknown function (DUF567)%3B CONTAINS InterPro DOMAIN/s: Protein of unknown function DUF567 (InterPro:IPR007612)%3B BEST Arabidopsis thaliana protein match is: Protein of unknown function (DUF567) (TAIR:AT5G01750.2)%3B Has 377 Blast hits to 376 proteins in 19 species: Archae - 0%3B Bacteria - 0%3B Metazoa - 0%3B Fungi - 9%3B Plants - 368%3B Viruses - 0%3B Other Eukaryotes - 0 (source: …		-3.54048	0.00414759	0.0256487	1.09572	0.0491198	0.999831	3.14788	2.6906e-08	8.83902e-06	3.43232	2.86342e-07	3.3783e-05	3.80017	4.87798e-13	1.47079e-10	4.35266	3.34918e-22	2.23183e-19	0.191595	0	0	0	0.561819	0.463763	0.323635	0.864335	0.406519	1.5184	1.8348	0.970083	5.36426	1.34959	3.98724	8.87793	12.5255	0.904885	7.78176	2.67513	3.2875	12.4247	3.31378	11.67	5.66486	11.6464	16.5669
AT1G34130	staurosporin and temperature sensitive 3-like b (STT3B)%3B FUNCTIONS IN: oligosaccharyl transferase activity%3B INVOLVED IN: protein amino acid glycosylation%3B LOCATED IN: endoplasmic reticulum%2C plasma membrane%2C membrane%3B EXPRESSED IN: 24 plant structures%3B EXPRESSED DURING: 13 growth stages%3B CONTAINS InterPro DOMAIN/s: Oligosaccharyl transferase%2C STT3 subunit (InterPro:IPR003674)%3B …	STT3B	-0.720455	1.65797e-07	3.85099e-06	0.00629367	0.955084	0.999831	0.169153	0.244584	0.974307	0.231214	0.241641	0.568719	0.390002	0.0149815	0.106247	0.550277	9.40203e-06	0.000307955	8.74271	12.4403	10.8451	9.70979	18.5045	17.6992	16.0751	16.9421	17.3518	18.4405	18.9169	15.1604	18.5221	16.7627	18.3249	24.431	24.2992	16.7711	26.2834	14.2995	17.5135	26.8665	19.9313	26.7708	22.4622	27.7283	26.5395
AT1G34220	Regulator of Vps4 activity in the MVB pathway protein%3B CONTAINS InterPro DOMAIN/s: Protein of unknown function DUF292%2C eukaryotic (InterPro:IPR005061)%3B BEST Arabidopsis thaliana protein match is: Regulator of Vps4 activity in the MVB pathway protein (TAIR:AT4G35730.1)%3B Has 2168 Blast hits to 1128 proteins in 249 species: Archae - 0%3B Bacteria - 95%3B Metazoa - 396%3B Fungi - 227%3B Plant…		-0.169544	0.167554	0.388341	-0.0116087	0.920361	0.999831	0.776827	1.87591e-08	6.47847e-06	0.507915	5.47844e-05	0.0022227	0.567042	0.000109485	0.00311118	0.562556	1.0369e-05	0.000335648	11.5227	10.6607	12.1334	9.92416	12.1922	11.7787	12.4459	13.6225	12.0781	13.2339	13.3842	11.1814	17.423	22.528	21.4957	24.3741	16.7699	20.7661	16.0845	17.8589	14.8988	18.6718	18.4412	22.3696	19.1777	19.7109	17.0055
AT1G34300	lectin protein kinase family protein%3B FUNCTIONS IN: in 6 functions%3B INVOLVED IN: protein amino acid phosphorylation%2C recognition of pollen%3B LOCATED IN: plasma membrane%3B EXPRESSED IN: 23 plant structures%3B EXPRESSED DURING: 13 growth stages%3B CONTAINS InterPro DOMAIN/s: Curculin-like (mannose-binding) lectin (InterPro:IPR001480)%2C Protein kinase%2C ATP binding site (InterPro:IPR017441…		-0.90512	6.38732e-08	1.61988e-06	-0.00700961	0.961255	0.999831	0.0922453	0.601701	0.99949	0.0012446	0.994094	0.998455	0.146609	0.340092	0.645877	0.289657	0.0476307	0.233977	4.35199	5.34991	4.93903	3.40648	8.627	7.78775	8.07322	9.5438	7.91476	9.50781	6.82206	9.50569	8.9048	7.96793	7.52041	11.9659	9.73446	7.6262	10.1918	6.66012	8.0389	11.1679	8.28154	10.3101	9.70989	9.97281	11.8094
AT1G34380	5'-3' exonuclease family protein%3B FUNCTIONS IN: 5'-3' exonuclease activity%2C DNA binding%2C catalytic activity%3B INVOLVED IN: biological_process unknown%3B LOCATED IN: chloroplast%3B EXPRESSED IN: 21 plant structures%3B EXPRESSED DURING: 13 growth stages%3B CONTAINS InterPro DOMAIN/s: 5%26apos%3B-3%26apos%3B exonuclease%2C N-terminal resolvase-like domain (InterPro:IPR020046)%3B BEST Arabidop…		-0.914228	8.75106e-06	0.000131606	0.0870074	0.587971	0.999831	0.328119	0.107848	0.841207	0.191613	0.428584	0.736823	0.294968	0.0951297	0.334921	0.497194	0.0106632	0.086765	3.78217	4.23533	5.18898	3.16501	7.35147	8.56899	8.56088	6.52162	7.46314	8.01806	9.17568	8.34533	9.72648	7.69643	8.81553	12.852	12.2308	5.55733	10.0683	7.72093	8.45514	9.65378	8.52512	11.4871	8.80187	11.6777	12.6945
AT1G34420	leucine-rich repeat transmembrane protein kinase family protein%3B FUNCTIONS IN: protein kinase activity%2C ATP binding%3B INVOLVED IN: protein amino acid phosphorylation%3B LOCATED IN: cellular_component unknown%3B EXPRESSED IN: 17 plant structures%3B EXPRESSED DURING: 11 growth stages%3B CONTAINS InterPro DOMAIN/s: Protein kinase%2C catalytic domain (InterPro:IPR000719)%2C Leucine-rich repeat%2…		-3.46579	5.64032e-31	3.31629e-28	0.109248	0.522363	0.999831	0.528789	0.0614079	0.716057	0.602169	0.0407002	0.21943	0.904525	0.00129438	0.0199025	1.13342	2.32152e-08	1.6314e-06	0.358804	0.449099	0.263243	0.162476	3.47067	3.06344	3.38854	3.89133	3.39123	4.6854	3.67902	3.23355	3.99125	3.29329	4.27656	8.43891	7.55303	3.35497	7.0551	3.10951	3.16625	9.44256	5.42324	7.94719	5.59991	7.7737	9.57961
AT1G34750	Protein phosphatase 2C family protein%3B FUNCTIONS IN: protein serine/threonine phosphatase activity%2C catalytic activity%3B INVOLVED IN: biological_process unknown%3B LOCATED IN: plasma membrane%3B EXPRESSED IN: 25 plant structures%3B EXPRESSED DURING: 13 growth stages%3B CONTAINS InterPro DOMAIN/s: Protein phosphatase 2C-related (InterPro:IPR001932)%2C Protein phosphatase 2C (InterPro:IPR01565…		-2.34838	4.28926e-31	2.67387e-28	0.132925	0.289069	0.999831	0.613118	0.0263073	0.485441	0.398593	0.193084	0.509215	0.855702	6.73565e-10	1.24979e-07	0.939531	2.97484e-10	2.91821e-08	3.24729	4.27409	2.2251	2.31943	15.2456	14.0593	16.1451	16.5842	14.1699	18.148	17.146	18.4499	27.3197	11.2211	22.8237	33.832	28.925	11.3819	29.8021	12.0946	25.2913	30.4509	24.339	32.5649	25.946	28.4352	35.7372
AT1G35230	arabinogalactan protein 5 (AGP5)%3B BEST Arabidopsis thaliana protein match is: arabinogalactan protein 10 (TAIR:AT4G09030.1)%3B Has 52009 Blast hits to 24079 proteins in 1500 species: Archae - 200%3B Bacteria - 14022%3B Metazoa - 11286%3B Fungi - 4612%3B Plants - 7669%3B Viruses - 1962%3B Other Eukaryotes - 12258 (source: NCBI BLink).	AGP5	-1.68427	0.00145955	0.010811	0.0535033	0.880377	0.999831	1.37589	0.00152633	0.0811815	1.26371	9.94819e-05	0.00350632	1.59035	5.38446e-07	4.10687e-05	1.26834	3.3284e-05	0.000894593	0.719111	3.30029	1.30578	0.286556	5.1813	4.17753	2.91527	6.05565	1.83094	5.41406	5.50922	6.05556	7.00948	8.78001	6.88403	24.9911	12.9192	5.88691	10.4161	14.8184	8.88405	14.0273	10.7525	21.4805	9.46495	8.8812	15.0116
AT1G35710	Protein kinase family protein with leucine-rich repeat domain%3B FUNCTIONS IN: protein serine/threonine kinase activity%2C protein tyrosine kinase activity%2C protein kinase activity%2C ATP binding%3B INVOLVED IN: transmembrane receptor protein tyrosine kinase signaling pathway%2C protein amino acid phosphorylation%3B LOCATED IN: endomembrane system%3B EXPRESSED IN: 22 plant structures%3B EXPRESS…		-4.06185	9.97464e-07	1.93146e-05	-0.121326	0.482124	0.999831	0.604798	0.0475164	0.639342	0.697715	0.0403628	0.218284	0.953833	0.0223412	0.138356	1.20773	4.31466e-09	3.48874e-07	3.23121	15.6558	2.43135	0.844323	79.2834	74.1866	98.3566	120.836	68.1652	104.398	93.1686	77.3547	86.8693	92.6589	140.744	248.237	217.24	83.5585	229.634	77.3772	73.8029	245.072	147.444	259.706	155.809	225.597	270.643
AT1G35720	annexin 1 (ANNAT1)%3B FUNCTIONS IN: in 7 functions%3B INVOLVED IN: in 8 processes%3B LOCATED IN: in 10 components%3B EXPRESSED IN: 31 plant structures%3B EXPRESSED DURING: 16 growth stages%3B CONTAINS InterPro DOMAIN/s: Annexin like protein (InterPro:IPR015472)%2C Annexin repeat (InterPro:IPR018502)%2C Annexin repeat%2C conserved site (InterPro:IPR018252)%2C Annexin (InterPro:IPR001464)%2C Annexi…	ANNAT1	-0.643155	4.82864e-07	1.01208e-05	-0.0316021	0.725525	0.999831	-0.493399	0.000256356	0.0208312	-0.687871	4.25044e-14	3.26961e-11	-0.703676	5.59149e-06	0.0002885	-0.571259	7.11895e-09	5.59243e-07	261.231	191.274	187.373	211.829	327.567	363.25	339.647	306.977	357.138	321.806	330.676	300.962	212.746	236.213	208.653	294.387	209.087	217.884	191.864	215.199	206.943	241.185	228.142	148.548	230.704	213.129	237.462
AT1G36160	acetyl-CoA carboxylase 1 (ACC1)%3B FUNCTIONS IN: acetyl-CoA carboxylase activity%3B INVOLVED IN: in 7 processes%3B LOCATED IN: plasma membrane%3B EXPRESSED IN: 26 plant structures%3B EXPRESSED DURING: 13 growth stages%3B CONTAINS InterPro DOMAIN/s: Acetyl-coenzyme A carboxyltransferase%2C N-terminal (InterPro:IPR011762)%2C Carboxyl transferase (InterPro:IPR000022)%2C Biotin/lipoyl attachment (Int…	ACC1	0.0212034	0.917294	0.964146	-0.190614	0.273924	0.999831	0.330133	0.0962143	0.822597	0.591884	0.000443714	0.0105738	0.577911	0.00382549	0.0417773	0.440382	0.00407053	0.0430323	6.10767	11.5222	10.0655	7.65478	7.26292	8.39342	10.8874	8.50725	7.46488	8.64354	9.20922	5.50533	7.98244	14.0764	12.0809	9.97169	11.4756	16.4243	11.9	13.2802	8.65163	12.762	15.091	16.0517	11.5701	13.3069	11.1318
AT1G37130	nitrate reductase 2 (NIA2)%3B FUNCTIONS IN: nitrate reductase activity%2C nitrate reductase (NADH) activity%3B INVOLVED IN: nitric oxide biosynthetic process%2C nitrate assimilation%2C response to light stimulus%2C response to symbiotic fungus%3B LOCATED IN: plasma membrane%2C vacuole%3B EXPRESSED IN: 25 plant structures%3B EXPRESSED DURING: 13 growth stages%3B CONTAINS InterPro DOMAIN/s: Nitrate…	NIA2	-0.720135	2.1892e-08	6.16709e-07	-0.0939578	0.469755	0.999831	0.425089	0.0005201	0.0362861	0.466203	2.76895e-05	0.00132539	0.643139	0.000125412	0.00344739	0.663522	4.36218e-10	4.17322e-08	70.7327	70.0579	59.6915	51.9485	107.034	106.986	91.8273	112.314	80.1043	121.39	96.4194	94.482	148.745	126.628	126.724	160.466	139.765	128.142	152.536	159.8	158.97	157.751	122.425	216.865	174.967	156.239	170.098
AT1G38131	O-fucosyltransferase family protein%3B FUNCTIONS IN: molecular_function unknown%3B INVOLVED IN: biological_process unknown%3B LOCATED IN: chloroplast%3B CONTAINS InterPro DOMAIN/s: GDP-fucose protein O-fucosyltransferase (InterPro:IPR019378)%3B BEST Arabidopsis thaliana protein match is: O-fucosyltransferase family protein (TAIR:AT1G38065.1)%3B Has 834 Blast hits to 825 proteins in 29 species: Ar…		-0.0805844	0.732935	0.874525	0.019318	0.929061	0.999831	0.262563	0.255667	0.977291	0.517921	0.00596436	0.0652078	0.509645	0.0187418	0.122847	0.692685	0.001268	0.0175154	2.64263	3.1784	1.97642	1.99717	2.59575	2.51453	3.15548	2.14681	2.56184	2.61789	3.34518	2.18551	2.45683	2.71018	3.8876	3.51873	3.81994	3.92121	3.83489	3.466	2.72511	3.78198	4.11815	4.29589	3.82415	4.4841	4.47591
AT1G42990	basic region/leucine zipper motif 60 (BZIP60)%3B CONTAINS InterPro DOMAIN/s: Basic-leucine zipper (bZIP) transcription factor (InterPro:IPR004827)%2C Basic leucine zipper (InterPro:IPR011700)%3B BEST Arabidopsis thaliana protein match is: Basic-leucine zipper (bZIP) transcription factor family protein (TAIR:AT2G40950.1)%3B Has 974 Blast hits to 974 proteins in 146 species: Archae - 0%3B Bacteria …	BZIP60	-0.690238	0.0003592	0.00328515	-0.0246774	0.843537	0.999831	-0.0540063	0.822643	0.99949	-0.32055	0.0588759	0.26925	-0.0317683	0.862438	0.951747	-0.0986609	0.560352	0.834589	26.2829	15.5668	15.2276	20.6991	32.2861	34.1306	25.5728	34.1821	30.709	28.7636	30.8007	33.5528	27.4385	22.864	23.6527	47.9159	30.7524	19.2907	25.4621	25.907	35.8693	35.4701	21.3024	31.191	31.0807	23.5603	34.5276
AT1G43910	P-loop containing nucleoside triphosphate hydrolases superfamily protein%3B FUNCTIONS IN: nucleoside-triphosphatase activity%2C ATPase activity%2C nucleotide binding%2C ATP binding%3B LOCATED IN: endomembrane system%3B EXPRESSED IN: 23 plant structures%3B EXPRESSED DURING: 13 growth stages%3B CONTAINS InterPro DOMAIN/s: ATPase%2C AAA-type%2C core (InterPro:IPR003959)%2C ATPase%2C AAA+ type%2C cor…		-0.857919	0.000157966	0.00163508	0.197211	0.35918	0.999831	0.666661	0.0417804	0.60627	0.921421	0.0014879	0.0252772	1.09689	4.06305e-09	5.73947e-07	1.19947	1.65574e-10	1.69297e-08	4.10224	5.28365	2.80337	3.75715	5.82054	6.91871	7.48818	8.95466	5.82605	8.91419	7.32191	11.1081	15.8491	4.66065	11.0156	14.9462	16.6417	8.19423	20.8512	9.81166	15.1806	17.8494	12.0344	17.4454	16.4076	14.6194	19.6349
AT1G44350	IAA-leucine resistant (ILR)-like gene 6 (ILL6)%3B FUNCTIONS IN: metallopeptidase activity%2C IAA-amino acid conjugate hydrolase activity%3B INVOLVED IN: proteolysis%2C regulation of systemic acquired resistance%2C auxin metabolic process%3B LOCATED IN: endomembrane system%3B EXPRESSED IN: 22 plant structures%3B EXPRESSED DURING: 13 growth stages%3B CONTAINS InterPro DOMAIN/s: Peptidase M20 (Inter…	ILL6	0.0983587	0.721259	0.869154	-0.328884	0.278389	0.999831	-0.528592	0.137683	0.904159	-1.04585	0.00292169	0.0405389	-1.00059	0.00104751	0.0171014	-1.30803	0.000100208	0.00232196	8.66818	5.46453	6.53427	8.5405	6.62383	9.31494	3.45937	8.06918	3.53689	4.43505	5.32118	8.42745	3.55592	8.08893	3.02305	4.32187	1.61623	3.59904	3.26288	4.86133	4.34294	4.20045	3.02928	2.22541	3.17979	3.63036	1.55958
AT1G44575	NONPHOTOCHEMICAL QUENCHING 4 (NPQ4)%3B FUNCTIONS IN: chlorophyll binding%2C xanthophyll binding%3B INVOLVED IN: response to karrikin%2C nonphotochemical quenching%3B LOCATED IN: thylakoid%2C chloroplast thylakoid membrane%2C chloroplast%2C PSII associated light-harvesting complex II%2C membrane%3B EXPRESSED IN: 23 plant structures%3B EXPRESSED DURING: 14 growth stages%3B Has 242 Blast hits to 188…	NPQ4	0.711775	1.50511e-08	4.37387e-07	-0.0536493	0.683036	0.999831	-0.0989251	0.547779	0.99949	0.0645714	0.603294	0.844699	0.0427066	0.774143	0.915357	-0.165194	0.183301	0.510173	527.239	477.116	558.831	608.659	342.905	321.648	385.913	283.098	324.533	296.336	387.193	278.843	352.886	296.818	360.521	236.598	336.459	392	320.04	352.491	381.803	271.675	391.54	333.685	324.46	287.227	288.351
AT1G45010	TRAM%2C LAG1 and CLN8 (TLC) lipid-sensing domain containing protein%3B FUNCTIONS IN: molecular_function unknown%3B INVOLVED IN: biological_process unknown%3B LOCATED IN: endomembrane system%2C integral to membrane%3B CONTAINS InterPro DOMAIN/s: TRAM/LAG1/CLN8 homology domain (InterPro:IPR006634)%3B BEST Arabidopsis thaliana protein match is: TRAM%2C LAG1 and CLN8 (TLC) lipid-sensing domain contai…		0.883584	0.00175412	0.0126298	0.0710733	0.818856	0.999831	0.408404	0.237747	0.971214	0.77703	0.00843953	0.081846	0.531524	0.0550417	0.245185	0.35233	0.252329	0.59393	6.81144	5.21827	7.6829	9.19004	2.92074	4.8813	5.61693	2.31201	4.0967	4.14423	5.93513	2.51547	5.17226	4.57548	8.09212	3.10651	7.17312	8.66868	4.82913	6.45562	5.20613	5.45358	7.36119	4.87784	6.39424	4.9679	3.8418
AT1G45145	thioredoxin H-type 5 (TRX5)%3B FUNCTIONS IN: oxidoreductase activity%2C acting on sulfur group of donors%2C disulfide as acceptor%3B INVOLVED IN: response to oxidative stress%2C response to cadmium ion%2C defense response to fungus%2C response to microbial phytotoxin%3B LOCATED IN: cytosol%2C plasma membrane%3B EXPRESSED IN: 25 plant structures%3B EXPRESSED DURING: 15 growth stages%3B CONTAINS In…	TRX5	-1.85097	1.25858e-14	9.28319e-13	-0.0540349	0.81753	0.999831	0.471739	0.11434	0.854635	-0.198749	0.516579	0.795255	0.0990833	0.716072	0.889509	0.458479	0.0327711	0.183748	17.697	11.9439	11.6829	10.1113	42.0816	52.2854	30.5525	61.7031	32.303	41.3789	40.8455	64.7752	60.8554	47.8666	43.4634	107.277	54.8076	20.2124	52.7237	35.5853	40.4449	80.6037	36.0097	43.8639	55.2285	72.8206	65.9123
AT1G45201	triacylglycerol lipase-like 1 (TLL1)%3B FUNCTIONS IN: triglyceride lipase activity%3B INVOLVED IN: circadian rhythm%2C lipid metabolic process%3B LOCATED IN: vacuole%2C membrane%3B EXPRESSED IN: guard cell%2C leaf%3B CONTAINS InterPro DOMAIN/s: Lipase%2C class 3 (InterPro:IPR002921)%3B BEST Arabidopsis thaliana protein match is: alpha/beta-Hydrolases superfamily protein (TAIR:AT5G42930.1)%3B Has …	TLL1	0.55722	0.0170645	0.0777765	-0.612197	0.000170636	0.999831	-1.00961	2.57735e-07	6.20991e-05	-0.887667	5.16938e-06	0.000353781	-1.09707	8.08452e-11	1.83538e-08	-1.19536	1.08607e-14	2.28134e-12	50.0524	43.4289	38.7072	84.6326	35.7252	44.0431	28.9839	39.5273	23.3933	21.5911	20.6662	31.2489	18.5879	22.6873	19.4499	12.9695	17.053	22.9515	15.3639	25.1003	19.0434	14.9625	20.6132	15.0176	16.0173	17.6478	15.317
AT1G45474	photosystem I light harvesting complex gene 5 (LHCA5)%3B FUNCTIONS IN: pigment binding%3B INVOLVED IN: photosynthesis%2C light harvesting in photosystem I%2C photosynthesis%3B LOCATED IN: light-harvesting complex%2C chloroplast thylakoid membrane%2C photosystem I antenna complex%2C chloroplast%2C membrane%3B EXPRESSED IN: 21 plant structures%3B EXPRESSED DURING: 13 growth stages%3B CONTAINS Inter…	Lhca5	0.667133	5.71532e-09	1.80767e-07	0.0378801	0.686081	0.999831	-0.0755045	0.637425	0.99949	-0.0237008	0.80352	0.932711	-0.0935688	0.539915	0.795102	-0.19813	0.127244	0.419249	154.517	121.406	142.285	162.676	93.3721	94.5658	92.6617	87.1717	91.7065	87.2518	106.858	92.5243	97.6819	94.0158	96.0014	61.7738	89.3342	99.6162	82.2045	92.3783	100.568	65.0188	100.445	80.0467	93.4468	81.8309	67.2569
AT1G46768	related to AP2 1 (RAP2.1)%3B CONTAINS InterPro DOMAIN/s: DNA-binding%2C integrase-type (InterPro:IPR016177)%2C Pathogenesis-related transcriptional factor/ERF%2C DNA-binding (InterPro:IPR001471)%3B BEST Arabidopsis thaliana protein match is: related to AP2 10 (TAIR:AT4G36900.1)%3B Has 5681 Blast hits to 5559 proteins in 243 species: Archae - 0%3B Bacteria - 0%3B Metazoa - 0%3B Fungi - 0%3B Plants…	RAP2.1	1.44182	4.12941e-06	6.76278e-05	0.137842	0.629672	0.999831	-0.376883	0.296266	0.980081	-0.451663	0.205604	0.526705	-1.04518	0.00796184	0.0695214	-1.19463	0.00696404	0.0637518	9.35134	5.42536	12.1034	13.7103	2.80864	3.41665	5.6627	3.09544	4.02442	4.10752	5.53837	3.05621	3.11035	4.48803	1.92773	1.95877	1.58493	3.98138	1.98583	3.48293	1.90298	1.09842	3.34699	1.03053	2.94496	1.36193	0.631927
AT1G47210	cyclin-dependent protein kinase 3%3B2 (CYCA3%3B2)%3B CONTAINS InterPro DOMAIN/s: G2/mitotic-specific cyclin A (InterPro:IPR015453)%2C Cyclin-like (InterPro:IPR011028)%2C Cyclin-related (InterPro:IPR013763)%2C Cyclin%2C N-terminal (InterPro:IPR006671)%2C Cyclin%2C A/B/D/E (InterPro:IPR014400)%3B BEST Arabidopsis thaliana protein match is: Cyclin A3%3B1 (TAIR:AT5G43080.1)%3B Has 3166 Blast hits to …	CYCA3%3B2	0.793545	0.0014432	0.0106981	0.276004	0.303168	0.999831	-0.117757	0.762898	0.99949	0.301395	0.373719	0.694459	0.587257	0.0190676	0.124181	0.127274	0.679819	0.888149	4.49864	5.13362	4.23156	6.23793	3.00501	2.06011	4.10754	2.43779	4.12759	3.73384	4.01054	2.43003	2.0803	1.14192	3.28936	4.2841	4.42936	3.06258	5.11675	1.8147	4.64931	4.22615	5.22334	3.5507	3.01506	2.34626	4.2924
AT1G47580	Pentatricopeptide repeat (PPR) superfamily protein%3B BEST Arabidopsis thaliana protein match is: Tetratricopeptide repeat (TPR)-like superfamily protein (TAIR:AT2G15690.1)%3B Has 7703 Blast hits to 7698 proteins in 1705 species: Archae - 17%3B Bacteria - 3148%3B Metazoa - 102%3B Fungi - 130%3B Plants - 2368%3B Viruses - 0%3B Other Eukaryotes - 1938 (source: NCBI BLink).	DYW1	0.377548	0.00855066	0.0458495	-0.0939571	0.525838	0.999831	-0.307579	0.203777	0.951229	-0.247883	0.250995	0.579749	-0.344598	0.0829568	0.310056	-0.695243	0.000168057	0.00353315	20.6793	17.7383	17.8809	17.6581	13.3033	14.4206	14.9703	14.5611	13.0585	12.0719	13.4904	14.7608	15.4445	11.946	12.4239	6.53546	8.23132	15.6318	10.1193	14.4603	15.0862	8.17386	11.4002	10.5786	9.74424	8.43239	8.56518
AT1G47900	Plant protein of unknown function (DUF869)%3B FUNCTIONS IN: molecular_function unknown%3B INVOLVED IN: biological_process unknown%3B LOCATED IN: plasma membrane%3B EXPRESSED IN: 21 plant structures%3B EXPRESSED DURING: 13 growth stages%3B CONTAINS InterPro DOMAIN/s: Protein of unknown function DUF869%2C plant (InterPro:IPR008587)%3B BEST Arabidopsis thaliana protein match is: Plant protein of unk…		0.638218	0.00485914	0.0290463	-0.152688	0.462399	0.999831	0.0429175	0.876288	0.99949	0.409499	0.0810319	0.322969	0.32103	0.185631	0.4805	-0.0186857	0.934837	0.981046	4.75115	7.57296	5.28082	5.35671	4.02822	2.86475	5.06998	2.85212	3.5313	3.80478	3.2694	2.83547	3.77619	4.07481	5.15098	2.307	4.11736	6.18087	4.06519	5.45164	5.0211	3.04046	5.68255	4.86633	4.12448	3.67835	3.28974
AT1G47960	cell wall / vacuolar inhibitor of fructosidase 1 (C/VIF1)%3B FUNCTIONS IN: enzyme inhibitor activity%2C pectinesterase inhibitor activity%2C pectinesterase activity%3B INVOLVED IN: biological_process unknown%3B LOCATED IN: cell wall%3B EXPRESSED IN: 22 plant structures%3B EXPRESSED DURING: 13 growth stages%3B CONTAINS InterPro DOMAIN/s: Pectinesterase inhibitor (InterPro:IPR006501)%3B BEST Arabid…	C/VIF1	-0.0503167	0.771626	0.894629	-0.0359548	0.843175	0.999831	-0.209806	0.240011	0.971893	-0.96674	1.16432e-07	1.58134e-05	-0.642976	0.0063618	0.0593635	-0.617162	0.00955791	0.0802723	8.95247	6.44058	7.68871	9.40069	9.17285	8.49222	7.05021	9.09616	8.40658	6.35186	7.46622	10.5099	7.96613	8.56909	6.23125	6.42334	3.92431	4.82494	3.55204	5.06749	8.06612	3.89129	5.60231	4.18914	7.84628	4.96097	3.83773
AT1G48100	Pectin lyase-like superfamily protein%3B FUNCTIONS IN: polygalacturonase activity%3B INVOLVED IN: carbohydrate metabolic process%3B EXPRESSED IN: 19 plant structures%3B EXPRESSED DURING: 10 growth stages%3B CONTAINS InterPro DOMAIN/s: Pectin lyase fold/virulence factor (InterPro:IPR011050)%2C Pectin lyase fold (InterPro:IPR012334)%2C Glycoside hydrolase%2C family 28 (InterPro:IPR000743)%2C Parall…		1.78092	1.60804e-08	4.65899e-07	-0.0876359	0.776884	0.999831	0.0692297	0.894484	0.99949	-0.018435	0.96631	0.989338	-0.589721	0.187778	0.483683	-1.03824	0.0158957	0.113144	8.91593	4.86882	11.2144	9.10707	2.17476	2.95036	3.57448	1.24457	2.09529	2.29196	3.1223	1.9549	2.80875	4.41656	2.75973	0.435799	1.68966	2.78359	1.04932	4.34703	0.940596	1.28811	3.52619	0.941684	1.7761	1.36118	0.519701
AT1G48170	unknown protein%3B Has 78 Blast hits to 78 proteins in 34 species: Archae - 0%3B Bacteria - 0%3B Metazoa - 30%3B Fungi - 0%3B Plants - 48%3B Viruses - 0%3B Other Eukaryotes - 0 (source: NCBI BLink).		-0.635052	0.00366494	0.0232913	-0.0682005	0.700236	0.999831	-0.225747	0.342119	0.98563	-0.261154	0.248956	0.577037	-0.241264	0.217596	0.522647	-0.124982	0.546999	0.827284	4.87968	3.22485	5.41484	5.25012	7.52235	7.74831	6.26436	7.72919	7.24747	7.1543	6.12682	7.282	7.99486	4.73574	4.77285	7.63121	7.40292	5.42868	7.54561	4.13491	7.08105	6.4807	6.20732	5.13012	7.07422	6.1207	7.09056
AT1G48210	Protein kinase superfamily protein%3B FUNCTIONS IN: protein serine/threonine kinase activity%2C protein kinase activity%2C kinase activity%2C ATP binding%3B INVOLVED IN: protein amino acid phosphorylation%3B LOCATED IN: plasma membrane%3B EXPRESSED IN: 23 plant structures%3B EXPRESSED DURING: 13 growth stages%3B CONTAINS InterPro DOMAIN/s: Protein kinase%2C ATP binding site (InterPro:IPR017441)%2…		-1.32013	2.92244e-17	2.94147e-15	0.0516254	0.513836	0.999831	0.0901973	0.662803	0.99949	0.0437767	0.862569	0.956432	0.246649	0.105083	0.35354	0.444352	0.000656743	0.010502	10.8493	14.6327	9.79065	8.85983	27.7326	27.1544	27.5205	28.523	27.1694	29.4282	28.8212	29.6	29.5416	19.7265	26.7253	42.428	36.9791	16.5766	40.0527	21.3205	26.6303	41.8117	28.2067	35.5633	32.8734	36.033	45.39
AT1G48240	novel plant snare 12 (NPSN12)%3B FUNCTIONS IN: protein transporter activity%3B LOCATED IN: plasma membrane%2C membrane%3B EXPRESSED IN: 24 plant structures%3B EXPRESSED DURING: 15 growth stages%3B CONTAINS InterPro DOMAIN/s: Target SNARE coiled-coil domain (InterPro:IPR000727)%3B BEST Arabidopsis thaliana protein match is: novel plant snare 13 (TAIR:AT3G17440.1)%3B Has 462 Blast hits to 462 prote…	NPSN12	0.627945	0.000946061	0.00748439	-0.0888327	0.66998	0.999831	-0.0876662	0.72786	0.99949	0.0231232	0.924765	0.976193	-0.373241	0.0877642	0.320409	-0.248177	0.298756	0.643713	8.11348	7.26847	7.13716	7.82414	3.91538	5.15327	6.35912	4.29464	4.88903	5.3369	4.62737	3.87451	4.24033	5.3341	5.80838	3.19561	4.47007	7.01668	3.87501	4.81261	4.39128	3.43469	3.9111	3.57443	4.76685	3.75764	4.05162
AT1G48330	unknown protein%3B BEST Arabidopsis thaliana protein match is: unknown protein (TAIR:AT3G17580.1)%3B Has 40 Blast hits to 40 proteins in 11 species: Archae - 0%3B Bacteria - 0%3B Metazoa - 0%3B Fungi - 0%3B Plants - 40%3B Viruses - 0%3B Other Eukaryotes - 0 (source: NCBI BLink).		1.26071	1.96484e-05	0.000271412	0.419945	0.119879	0.999831	0.807838	0.0329983	0.54052	0.743871	0.037027	0.208146	0.486559	0.0989038	0.34284	0.0496569	0.861405	0.957239	16.414	12.7224	16.5583	30.4024	6.72308	8.59359	11.0904	5.48502	13.9306	9.15392	12.9372	7.1281	18.4075	15.9869	16.8264	4.6949	9.58683	18.2479	6.42568	19.4348	17.0475	7.44307	11.3964	9.02891	8.58133	10.3235	6.09645
AT1G48350	Ribosomal L18p/L5e family protein%3B FUNCTIONS IN: structural constituent of ribosome%3B INVOLVED IN: translation%2C ribosome biogenesis%3B LOCATED IN: ribosome%2C chloroplast%2C chloroplast envelope%3B EXPRESSED IN: 22 plant structures%3B EXPRESSED DURING: 13 growth stages%3B CONTAINS InterPro DOMAIN/s: Ribosomal protein L18/L5 (InterPro:IPR005484)%2C Ribosomal protein L18%2C bacterial (InterPro…	EMB3105	0.642735	7.61817e-06	0.000115922	0.0601076	0.616676	0.999831	0.193364	0.195585	0.949366	0.251379	0.0539783	0.255734	0.155228	0.306966	0.616713	0.00984411	0.946027	0.98423	121.369	101	96.2521	129.407	79.8359	73.5033	75.9531	59.1259	77.9527	75.9297	80.649	67.3484	92.6218	81.7339	88.6305	67.522	81.4873	97.9654	80.3808	85.3049	97.2559	66.8841	82.9439	75.4426	84.3776	70.0744	65.34
AT1G48370	YELLOW STRIPE like 8 (YSL8)%3B FUNCTIONS IN: oligopeptide transporter activity%3B INVOLVED IN: oligopeptide transport%2C transmembrane transport%3B LOCATED IN: plasma membrane%3B EXPRESSED IN: 22 plant structures%3B EXPRESSED DURING: 13 growth stages%3B CONTAINS InterPro DOMAIN/s: Oligopeptide transporter OPT superfamily (InterPro:IPR004813)%3B BEST Arabidopsis thaliana protein match is: YELLOW S…	YSL8	-0.878072	6.25904e-06	9.75452e-05	0.0185342	0.896757	0.999831	0.00898154	0.968605	0.99949	-0.203297	0.463796	0.762526	0.203733	0.28891	0.600428	0.104618	0.553132	0.83148	2.63782	3.70747	2.74417	2.13512	5.6631	5.38731	4.94306	4.79302	5.77174	5.43039	4.95571	5.00844	4.70133	3.74195	4.84622	7.71888	5.59465	3.11455	6.7364	2.69878	4.08161	7.31278	6.02483	6.63726	4.75658	5.60727	6.57948
AT1G48430	Dihydroxyacetone kinase%3B FUNCTIONS IN: glycerone kinase activity%2C ATP binding%3B INVOLVED IN: glycerol metabolic process%3B LOCATED IN: cellular_component unknown%3B EXPRESSED IN: 22 plant structures%3B EXPRESSED DURING: 13 growth stages%3B CONTAINS InterPro DOMAIN/s: Dak phosphatase (InterPro:IPR004007)%2C Dihydroxyacetone kinase (InterPro:IPR012734)%2C Dak kinase (InterPro:IPR004006)%3B BES…		-0.947789	5.20729e-09	1.66608e-07	-0.0113254	0.93734	0.999831	-0.171469	0.298222	0.980081	-0.25251	0.195424	0.512786	-0.153664	0.484517	0.759337	0.0696957	0.683755	0.889785	10.619	11.0899	9.66492	8.93323	21.7474	16.7702	16.1435	23.5622	20.1277	18.4209	17.8777	21.1543	17.7162	15.7726	16.2059	19.9099	18.9834	12.3833	19.8616	14.7244	13.2809	25.8067	14.3771	17.2087	17.6904	22.9052	21.5396
AT1G48480	receptor-like kinase 1 (RKL1)%3B FUNCTIONS IN: protein serine/threonine kinase activity%2C kinase activity%2C ATP binding%3B INVOLVED IN: transmembrane receptor protein tyrosine kinase signaling pathway%2C protein amino acid phosphorylation%3B LOCATED IN: plasma membrane%3B EXPRESSED IN: 23 plant structures%3B EXPRESSED DURING: 13 growth stages%3B CONTAINS InterPro DOMAIN/s: Protein kinase%2C ATP…	RKL1	-0.55348	0.0362158	0.13672	-0.0679888	0.730472	0.999831	0.236797	0.208218	0.956098	0.738774	0.000140807	0.00450559	0.767637	8.18695e-06	0.000393974	0.553559	0.00215123	0.0261627	3.81247	7.69097	3.67694	3.83979	7.23064	6.97695	8.77524	5.12402	7.77804	7.30452	7.08801	4.89002	9.4273	7.27936	8.80594	7.76521	12.2518	14.5103	10.2916	10.1662	11.5429	10.8239	12.2483	13.4933	10.3492	10.3079	10.6321
AT1G48490	Protein kinase superfamily protein%3B FUNCTIONS IN: kinase activity%3B INVOLVED IN: protein amino acid phosphorylation%3B LOCATED IN: chloroplast%3B EXPRESSED IN: cotyledon%3B CONTAINS InterPro DOMAIN/s: Serine/threonine-protein kinase domain (InterPro:IPR002290)%2C Serine/threonine-protein kinase-like domain (InterPro:IPR017442)%2C AGC-kinase%2C C-terminal (InterPro:IPR000961)%2C Serine/threonin…		-0.664824	0.000307183	0.0028831	-0.0367626	0.786954	0.999831	0.134384	0.503056	0.99949	-0.0558882	0.736025	0.907129	0.020917	0.921216	0.973486	0.212694	0.16337	0.480121	4.02052	5.8023	4.73999	3.47449	6.98034	7.1054	6.07537	8.6439	6.6035	7.94174	7.0871	6.49297	6.63041	7.54452	6.47688	11.0124	7.90479	5.97364	7.98821	5.94712	4.58328	9.37354	7.13487	8.26538	7.6693	8.50632	9.07102
AT1G48610	AT hook motif-containing protein%3B FUNCTIONS IN: DNA binding%3B INVOLVED IN: biological_process unknown%3B LOCATED IN: cellular_component unknown%3B EXPRESSED IN: 14 plant structures%3B EXPRESSED DURING: 8 growth stages%3B CONTAINS InterPro DOMAIN/s: A.T hook-like (InterPro:IPR020478)%2C AT hook%2C DNA-binding motif (InterPro:IPR017956)%3B Has 1118 Blast hits to 855 proteins in 246 species: Arch…		-0.105289	0.656255	0.831537	-0.0182036	0.930838	0.999831	0.268882	0.215752	0.958163	0.423803	0.0653823	0.286025	0.82658	3.23115e-05	0.0012178	0.472951	0.0678387	0.290931	2.74098	4.29542	3.03484	2.99701	3.41661	4.20733	3.72655	2.81486	3.90078	3.44381	3.55675	3.20675	4.43674	3.61032	4.86944	4.25944	6.47235	3.99939	4.31828	4.31309	7.34149	5.82668	5.74408	6.30327	3.50693	6.2569	5.13079
AT1G49010	Duplicated homeodomain-like superfamily protein%3B CONTAINS InterPro DOMAIN/s: Molecular chaperone%2C heat shock protein%2C Hsp40%2C DnaJ (InterPro:IPR015609)%2C SANT%2C eukarya (InterPro:IPR017884)%2C Myb-like DNA-binding domain%2C SHAQKYF class (InterPro:IPR006447)%2C SANT%2C DNA-binding (InterPro:IPR001005)%2C Myb%2C DNA-binding (InterPro:IPR014778)%2C Homeodomain-like (InterPro:IPR009057)%2C …		0.523185	0.0011695	0.00892598	0.132719	0.398383	0.999831	0.361949	0.115639	0.859415	0.688265	0.000808244	0.0162928	0.313465	0.0558817	0.246703	0.255141	0.13131	0.425123	16.4806	16.3136	12.6321	17.3035	10.6264	9.46453	12.7593	11.0145	10.9703	10.3239	13.4959	13.2615	15.5818	15.8072	16.7284	8.34473	13.7882	17.3817	15.3387	24.5044	15.2085	11.2323	14.8742	13.4815	13.7153	14.0307	11.9043
AT1G49050	Eukaryotic aspartyl protease family protein%3B FUNCTIONS IN: aspartic-type endopeptidase activity%3B INVOLVED IN: proteolysis%3B EXPRESSED IN: 24 plant structures%3B EXPRESSED DURING: 13 growth stages%3B CONTAINS InterPro DOMAIN/s: Peptidase aspartic (InterPro:IPR021109)%2C Peptidase aspartic%2C catalytic (InterPro:IPR009007)%2C Peptidase A1 (InterPro:IPR001461)%2C Peptidase aspartic%2C active si…		-1.74228	4.89551e-22	9.0967e-20	0.0730801	0.493136	0.999831	0.252042	0.281831	0.979368	0.203977	0.496376	0.781802	0.444329	0.011027	0.0874591	0.559532	9.72318e-05	0.00226659	2.88043	5.38055	4.94488	4.1281	14.2255	15.2654	13.9564	14.9955	15.2254	16.8704	14.303	15.1363	16.2445	10.8765	16.4583	26.2453	22.5959	9.22846	25.4209	10.4133	14.6663	24.224	17.1985	23.7387	18.1705	21.7462	25.2867
AT1G49245	Prefoldin chaperone subunit family protein%3B FUNCTIONS IN: unfolded protein binding%3B INVOLVED IN: protein folding%3B LOCATED IN: prefoldin complex%3B EXPRESSED IN: 22 plant structures%3B EXPRESSED DURING: 13 growth stages%3B CONTAINS InterPro DOMAIN/s: Prefoldin beta-like (InterPro:IPR002777)%2C Prefoldin (InterPro:IPR009053)%3B Has 20 Blast hits to 20 proteins in 10 species: Archae - 0%3B Bac…		0.707748	0.00844843	0.0453768	0.383803	0.122247	0.999831	0.195096	0.501854	0.99949	-0.000751959	0.997794	0.999545	-0.323333	0.283029	0.59514	-0.230178	0.466576	0.779576	6.8242	4.31986	7.35897	7.03281	3.94301	5.01243	2.78243	4.01041	5.24252	4.89538	5.75895	4.70312	5.12431	4.236	5.50928	3.1803	3.75787	4.93947	3.45454	3.62548	4.15308	2.80784	2.23193	3.33786	3.81545	3.40574	2.88959
AT1G49380	cytochrome c biogenesis protein family%3B FUNCTIONS IN: molecular_function unknown%3B INVOLVED IN: cytochrome complex assembly%3B LOCATED IN: chloroplast%3B EXPRESSED IN: 22 plant structures%3B EXPRESSED DURING: 13 growth stages%3B CONTAINS InterPro DOMAIN/s: ResB-like (InterPro:IPR007816)%3B Has 1416 Blast hits to 1414 proteins in 516 species: Archae - 0%3B Bacteria - 1016%3B Metazoa - 2%3B Fung…		0.739627	1.73223e-09	6.0803e-08	0.00246568	0.985607	0.999831	0.14281	0.51091	0.99949	0.384308	0.0109817	0.0988248	0.231013	0.098163	0.341245	0.0566016	0.670735	0.884473	26.8242	30.5759	32.9291	33.5445	16.8228	18.6437	20.8724	18.2717	17.8063	16.3722	23.2831	17.507	21.9429	23.5733	24.858	12.0776	20.2467	28.8554	21.7176	27.0196	21.9091	17.7891	24.0145	24.186	21.6066	18.6786	18.4399
AT1G49430	long-chain acyl-CoA synthetase 2 (LACS2)%3B CONTAINS InterPro DOMAIN/s: AMP-binding%2C conserved site (InterPro:IPR020845)%2C AMP-dependent synthetase/ligase (InterPro:IPR000873)%3B BEST Arabidopsis thaliana protein match is: AMP-dependent synthetase and ligase family protein (TAIR:AT1G64400.1)%3B Has 53337 Blast hits to 50359 proteins in 3209 species: Archae - 917%3B Bacteria - 34261%3B Metazoa …	LACS2	0.494174	0.0596209	0.195085	-0.132269	0.649395	0.999831	0.467095	0.106075	0.839246	1.01461	0.000149329	0.00470878	0.598316	0.0109157	0.0869335	0.366153	0.172904	0.494724	3.43126	4.44428	2.96145	4.82358	3.00251	2.14098	4.05718	1.94925	2.83124	2.87038	3.16423	1.463	3.79529	4.56539	4.64148	2.46589	5.099	7.12244	4.1044	6.38783	3.88767	3.95578	4.59455	4.58078	4.32715	3.3107	3.27712
AT1G49560	Homeodomain-like superfamily protein%3B CONTAINS InterPro DOMAIN/s: Homeodomain-like (InterPro:IPR009057)%2C Myb%2C DNA-binding (InterPro:IPR014778)%2C Myb-like DNA-binding domain%2C SHAQKYF class (InterPro:IPR006447)%2C HTH transcriptional regulator%2C Myb-type%2C DNA-binding (InterPro:IPR017930)%2C Homeodomain-related (InterPro:IPR012287)%3B BEST Arabidopsis thaliana protein match is: myb-like …		0.640007	9.64056e-08	2.34935e-06	0.0807769	0.55956	0.999831	-0.318291	0.12263	0.874401	-0.143347	0.399945	0.716607	-0.213128	0.358603	0.660742	-0.408995	0.0223698	0.14396	22.5002	20.2418	23.0204	20.5047	14.5665	14.8534	13.8205	12.3676	15.19	12.1579	14.3512	16.9658	13.8533	12.8573	10.7085	7.21965	9.4422	14.4909	11.8236	14.8338	18.3008	9.35154	12.2682	8.26686	13.4125	9.55963	8.69953
AT1G49580	Calcium-dependent protein kinase (CDPK) family protein%3B FUNCTIONS IN: in 6 functions%3B INVOLVED IN: protein amino acid phosphorylation%2C N-terminal protein myristoylation%3B LOCATED IN: plasma membrane%3B EXPRESSED IN: 22 plant structures%3B EXPRESSED DURING: 13 growth stages%3B CONTAINS InterPro DOMAIN/s: Protein kinase%2C ATP binding site (InterPro:IPR017441)%2C Serine/threonine-protein kin…		0.608822	0.00567253	0.0328701	0.0576833	0.811754	0.999831	0.256303	0.270672	0.977335	0.517003	0.0197456	0.140849	0.411507	0.0404527	0.202069	0.175655	0.457536	0.77346	4.2183	5.61637	4.91006	3.46346	2.99041	2.73777	3.83675	2.41649	2.90145	3.39814	4.19253	2.1741	3.22057	3.19266	4.77518	3.22192	3.46997	5.54622	3.90157	4.37436	4.13601	3.51107	4.39665	4.02249	2.82956	3.84645	3.60504
AT1G49650	alpha/beta-Hydrolases superfamily protein%3B FUNCTIONS IN: hydrolase activity%3B INVOLVED IN: metabolic process%3B EXPRESSED IN: 15 plant structures%3B EXPRESSED DURING: 10 growth stages%3B CONTAINS InterPro DOMAIN/s: Alpha/beta hydrolase fold-3 (InterPro:IPR013094)%3B BEST Arabidopsis thaliana protein match is: carboxyesterase 5 (TAIR:AT1G49660.1)%3B Has 9107 Blast hits to 9083 proteins in 1488 …		0.835242	1.05792e-07	2.55236e-06	-0.116626	0.524812	0.999831	0.103005	0.615608	0.99949	0.176478	0.352635	0.676531	0.156694	0.43075	0.717816	-0.112223	0.619531	0.863053	13.4325	16.3263	15.1885	13.014	8.22395	9.28966	8.41512	6.73304	8.2213	8.40806	8.16732	5.70366	8.95432	10.051	9.98359	6.12731	8.02933	11.8515	7.72883	9.52317	10.9995	6.35599	9.63558	9.54513	8.51752	9.18629	5.13564
AT1G49660	carboxyesterase 5 (CXE5)%3B FUNCTIONS IN: carboxylesterase activity%3B INVOLVED IN: metabolic process%3B LOCATED IN: cellular_component unknown%3B EXPRESSED IN: 23 plant structures%3B EXPRESSED DURING: 13 growth stages%3B CONTAINS InterPro DOMAIN/s: Alpha/beta hydrolase fold-3 (InterPro:IPR013094)%3B BEST Arabidopsis thaliana protein match is: alpha/beta-Hydrolases superfamily protein (TAIR:AT1G4…	CXE5	0.907899	5.48243e-07	1.12591e-05	0.118288	0.486873	0.999831	-0.150043	0.560166	0.99949	-0.236791	0.342236	0.669304	-0.265861	0.243186	0.553311	-0.707015	0.00259165	0.0304514	29.8261	22.8667	32.5232	27.824	15.3109	17.3602	17.182	10.6295	16.7355	18.8724	15.1344	15.2072	14.3022	18.1488	14.0825	7.98874	9.29207	16.8279	9.53332	15.9373	15.5519	10.9119	15.3903	8.77497	11.7571	9.73133	6.52759
AT1G49710	fucosyltransferase 12 (FUT12)%3B FUNCTIONS IN: transferase activity%2C transferring glycosyl groups%2C fucosyltransferase activity%3B INVOLVED IN: protein amino acid glycosylation%3B LOCATED IN: Golgi apparatus%3B EXPRESSED IN: 23 plant structures%3B EXPRESSED DURING: 13 growth stages%3B CONTAINS InterPro DOMAIN/s: Glycosyl transferase%2C family 10 (InterPro:IPR001503)%3B BEST Arabidopsis thalian…	FUT12	-0.592313	2.59199e-05	0.0003445	0.131883	0.28499	0.999831	0.12824	0.428243	0.99949	0.0932406	0.632336	0.861256	0.166368	0.265379	0.576951	0.395647	0.00816885	0.0716257	6.45061	6.71345	6.14865	6.02141	10.4683	10.0323	9.4376	8.45261	10.6691	10.4155	10.0524	10.9636	10.7446	9.62027	8.82618	12.8955	11.4064	7.56977	13.4714	8.70582	9.11366	12.8063	10.5986	10.8069	11.1906	13.8201	13.2537
AT1G49740	PLC-like phosphodiesterases superfamily protein%3B FUNCTIONS IN: phospholipase C activity%2C phosphoric diester hydrolase activity%3B INVOLVED IN: intracellular signaling pathway%2C lipid metabolic process%3B LOCATED IN: endomembrane system%3B EXPRESSED IN: 22 plant structures%3B EXPRESSED DURING: 13 growth stages%3B CONTAINS InterPro DOMAIN/s: Phospholipase C%2C phosphatidylinositol-specific %2C…		0.876322	1.75034e-07	4.04991e-06	-0.017296	0.919516	0.999831	0.100677	0.63423	0.99949	0.341832	0.146979	0.443751	0.151097	0.413975	0.705599	-0.165717	0.429667	0.752248	7.46526	9.30674	9.77893	10.8225	5.18093	4.63886	5.55219	5.08238	5.02373	4.13919	6.04647	5.07736	4.96822	6.71484	6.37664	3.87222	5.00439	8.59517	4.47095	7.99317	5.68091	4.50874	7.14901	5.53163	5.41981	4.89157	3.47753
AT1G49750	Leucine-rich repeat (LRR) family protein%3B LOCATED IN: chloroplast%3B EXPRESSED IN: 22 plant structures%3B EXPRESSED DURING: 13 growth stages%3B CONTAINS InterPro DOMAIN/s: Leucine-rich repeat (InterPro:IPR001611)%3B BEST Arabidopsis thaliana protein match is: Leucine-rich repeat (LRR) family protein (TAIR:AT3G19320.1)%3B Has 196117 Blast hits to 67164 proteins in 2660 species: Archae - 391%3B B…		-1.97569	5.86394e-06	9.21105e-05	-0.115739	0.527086	0.999831	-0.283363	0.101419	0.835591	-0.0637134	0.751817	0.912707	0.138181	0.420771	0.710602	0.247469	0.104317	0.375824	38.4869	136.589	58.9668	45.2736	264.684	245.763	347.522	247.813	247.706	298.224	308.079	168.178	188.668	193.721	250.698	277.437	322.479	235	321.608	184.269	222.323	335.627	308.564	355.787	280.387	360.345	352.972
AT1G49975	INVOLVED IN: photosynthesis%3B LOCATED IN: photosystem I%2C chloroplast%2C thylakoid membrane%3B EXPRESSED IN: 20 plant structures%3B EXPRESSED DURING: 13 growth stages%3B CONTAINS InterPro DOMAIN/s: Photosystem I reaction centre subunit N (InterPro:IPR008796)%3B Has 34 Blast hits to 34 proteins in 14 species: Archae - 0%3B Bacteria - 0%3B Metazoa - 0%3B Fungi - 0%3B Plants - 34%3B Viruses - 0%3B…		0.762235	3.238e-07	7.07854e-06	0.245788	0.0605394	0.999831	0.356728	0.145778	0.913877	0.371549	0.0160133	0.124778	0.132117	0.540664	0.795759	0.0424691	0.811679	0.940584	41.3778	29.9112	35.9193	44.6711	22.3176	23.6421	23.5479	20.4736	25.528	22.2544	28.1552	30.5714	40.8815	29.5355	29.0115	15.9434	23.308	29.8214	27.8954	35.9106	37.0011	17.5969	23.7794	20.5964	29.9797	21.8468	18.2633
AT1G50010	tubulin alpha-2 chain (TUA2)%3B FUNCTIONS IN: structural constituent of cytoskeleton%3B INVOLVED IN: microtubule-based process%2C response to salt stress%3B LOCATED IN: tubulin complex%2C cytosol%2C cell wall%2C membrane%3B EXPRESSED IN: 26 plant structures%3B EXPRESSED DURING: 15 growth stages%3B CONTAINS InterPro DOMAIN/s: Alpha tubulin (InterPro:IPR002452)%2C Tubulin (InterPro:IPR000217)%2C Tu…	TUA2	0.196956	0.408759	0.650144	-0.0303418	0.93303	0.999831	0.327864	0.201509	0.950258	0.599978	0.0172479	0.130383	0.70508	0.00281347	0.0337215	0.416624	0.0827148	0.328699	40.0271	51.3796	39.8821	45.765	50.3541	35.9526	48.3689	20.6193	45.4692	47.3387	36.8247	22.8101	44.1885	40.3887	59.5913	51.2431	61.0936	70.9644	52.3126	52.1814	72.817	55.5241	60.6063	65.1517	54.0346	49.0186	53.8146
AT1G50360	VIIIA%3B FUNCTIONS IN: motor activity%3B INVOLVED IN: actin filament-based movement%3B LOCATED IN: plasma membrane%2C myosin complex%3B EXPRESSED IN: 24 plant structures%3B EXPRESSED DURING: 13 growth stages%3B CONTAINS InterPro DOMAIN/s: Myosin head%2C motor domain (InterPro:IPR001609)%2C IQ calmodulin-binding region (InterPro:IPR000048)%3B BEST Arabidopsis thaliana protein match is: myosin 1 (T…	VIIIA	-0.592846	0.000371406	0.00336179	-0.155627	0.251794	0.999831	-0.00352628	0.982799	0.999712	0.0384789	0.768741	0.91951	0.0596142	0.700312	0.882127	0.225629	0.129878	0.422612	3.65733	5.23785	3.74182	3.51429	5.91096	5.42464	6.44072	6.76089	5.69616	6.44959	4.96797	5.00443	4.8146	5.92792	6.31567	7.46187	6.78289	6.34304	6.65108	5.54486	5.56972	7.21274	5.4414	7.42343	6.28379	7.50814	7.93628
AT1G50380	Prolyl oligopeptidase family protein%3B FUNCTIONS IN: serine-type peptidase activity%2C serine-type endopeptidase activity%3B INVOLVED IN: proteolysis%3B LOCATED IN: cellular_component unknown%3B EXPRESSED IN: 23 plant structures%3B EXPRESSED DURING: 13 growth stages%3B CONTAINS InterPro DOMAIN/s: Peptidase S9%2C prolyl oligopeptidase%2C catalytic domain (InterPro:IPR001375)%2C Peptidase S9A%2C o…		-0.837662	1.36029e-06	2.52765e-05	-0.0282215	0.824381	0.999831	0.0204321	0.913916	0.99949	-0.0673163	0.767076	0.918867	0.145546	0.494047	0.766013	0.251608	0.108308	0.382643	4.28727	6.97092	5.51947	5.77608	8.62057	11.5437	10.0697	10.3971	9.05324	10.7594	9.9492	10.0539	9.14549	8.30881	9.89933	13.9534	11.1663	7.71366	13.5068	6.56599	7.2863	15.5057	10.2969	12.0604	10.5926	12.0947	13.9135
AT1G50410	SNF2 domain-containing protein / helicase domain-containing protein / zinc finger protein-related%3B FUNCTIONS IN: helicase activity%2C DNA binding%2C zinc ion binding%2C nucleic acid binding%2C ATP binding%3B EXPRESSED IN: 24 plant structures%3B EXPRESSED DURING: 14 growth stages%3B CONTAINS InterPro DOMAIN/s: Zinc finger%2C RING-type%2C conserved site (InterPro:IPR017907)%2C Zinc finger%2C RING…		-0.69275	7.12553e-05	0.000826536	-0.0510007	0.710618	0.999831	0.202602	0.189253	0.945834	0.16633	0.357841	0.680889	0.337686	0.073797	0.289342	0.385005	0.0208946	0.137249	3.25716	4.85823	3.75128	3.46116	5.61693	5.65026	6.16669	7.53743	6.70935	5.75421	6.12287	5.58401	7.4306	6.26692	6.89139	8.20142	7.99186	6.21028	8.47411	5.46256	5.509	9.09664	7.69306	9.37613	6.91214	8.40677	9.36028
AT1G50430	DWARF 5 (DWF5)%3B FUNCTIONS IN: sterol delta7 reductase activity%3B INVOLVED IN: sterol biosynthetic process%2C unidimensional cell growth%2C brassinosteroid biosynthetic process%3B LOCATED IN: integral to endoplasmic reticulum membrane%2C plasma membrane%3B EXPRESSED IN: 22 plant structures%3B EXPRESSED DURING: 13 growth stages%3B CONTAINS InterPro DOMAIN/s: Sterol reductase%2C conserved site (I…	DWF5	-0.84282	2.80807e-09	9.45399e-08	-0.0166788	0.882958	0.999831	-0.0434497	0.794231	0.99949	-0.058609	0.751469	0.912575	0.0565152	0.674322	0.870408	0.213627	0.104568	0.376355	23.6749	25.4648	21.7975	18.4032	46.2631	40.9375	34.9216	39.0444	40.8936	42.2158	40.3061	36.3967	41.3546	31.0043	35.6683	48.7996	43.7315	30.1672	49.996	31.595	36.814	45.9461	38.8453	46.6861	42.6802	47.6809	51.1144
AT1G50480	10-formyltetrahydrofolate synthetase (THFS)%3B FUNCTIONS IN: formate-tetrahydrofolate ligase activity%2C copper ion binding%2C ATP binding%3B INVOLVED IN: response to cadmium ion%2C folic acid and derivative biosynthetic process%3B LOCATED IN: apoplast%2C chloroplast%2C plasma membrane%3B EXPRESSED IN: 6 plant structures%3B EXPRESSED DURING: seedling growth%3B CONTAINS InterPro DOMAIN/s: Formate-…	THFS	-0.38358	0.00284009	0.0189323	-0.0540235	0.59883	0.999831	-0.342904	0.00635497	0.221313	-0.423332	0.00255818	0.0370175	-0.642007	2.48574e-05	0.000997243	-0.502041	3.39439e-05	0.000911065	74.5218	76.6412	62.8204	60.1743	90.1664	86.9097	78.9709	103.673	89.2759	90.3579	79.5436	87.6581	64.8654	80.8652	67.7163	70.5408	56.3677	77.4281	62.5016	73.1094	46.4812	63.5458	69.2789	52.3496	68.4458	61.9795	61.81
AT1G50732	unknown protein.		1.02005	2.65652e-06	4.59599e-05	0.244037	0.219893	0.999831	0.226661	0.387787	0.99949	0.253579	0.254838	0.584758	0.145406	0.501339	0.770556	0.227772	0.297439	0.642666	19.468	13.1228	19.946	23.5359	9.51444	10.799	10.619	6.70888	8.60553	10.6473	13.3784	11.9971	13.7738	11.9832	12.0278	6.3624	8.90577	12.3446	9.52659	14.3526	12.3278	7.68005	11.88	9.98317	13.3458	9.979	10.0645
AT1G50740	Transmembrane proteins 14C%3B FUNCTIONS IN: molecular_function unknown%3B INVOLVED IN: biological_process unknown%3B LOCATED IN: endomembrane system%2C membrane%3B EXPRESSED IN: 23 plant structures%3B EXPRESSED DURING: 15 growth stages%3B CONTAINS InterPro DOMAIN/s: Uncharacterised protein family UPF0136%2C Transmembrane (InterPro:IPR005349)%3B BEST Arabidopsis thaliana protein match is: Transmem…		-1.08604	2.37852e-07	5.34475e-06	0.211128	0.137523	0.999831	-0.0872738	0.603144	0.99949	-0.33662	0.0785414	0.317517	-0.054701	0.711463	0.887359	0.00971663	0.952691	0.986165	11.2108	6.73758	5.78929	8.64217	16.6604	18.9952	16.5697	16.8582	20.1053	19.0385	17.8932	22.4773	17.2993	13.3703	15.4148	19.1968	14.253	10.9256	18.2864	11.4377	17.7967	15.6478	17.4241	15.9242	18.0754	15.9677	18.5736
AT1G51080	unknown protein%3B FUNCTIONS IN: molecular_function unknown%3B INVOLVED IN: biological_process unknown%3B LOCATED IN: chloroplast%3B EXPRESSED IN: 15 plant structures%3B EXPRESSED DURING: 11 growth stages%3B Has 101 Blast hits to 98 proteins in 44 species: Archae - 0%3B Bacteria - 0%3B Metazoa - 38%3B Fungi - 10%3B Plants - 27%3B Viruses - 0%3B Other Eukaryotes - 26 (source: NCBI BLink).		0.704709	0.000547386	0.00470772	-0.00645072	0.973477	0.999831	-0.0667334	0.826639	0.99949	-0.0249055	0.924681	0.976193	-0.1257	0.706971	0.885814	-0.521414	0.0450043	0.22522	23.9409	17.6992	19.9987	24.3899	11.345	13.2157	18.2072	10.2085	15.1701	12.8778	12.5642	12.4133	17.6364	13.5657	13.3012	6.17003	8.43356	16.9407	11.2383	15.7513	21.4558	7.41844	12.9342	6.95993	11.572	10.0343	6.31865
AT1G51090	Heavy metal transport/detoxification superfamily protein %3B FUNCTIONS IN: metal ion binding%3B INVOLVED IN: defense response to fungus%3B LOCATED IN: cellular_component unknown%3B EXPRESSED IN: 15 plant structures%3B EXPRESSED DURING: 9 growth stages%3B CONTAINS InterPro DOMAIN/s: Heavy metal transport/detoxification protein (InterPro:IPR006121)%3B BEST Arabidopsis thaliana protein match is: Hea…		1.48022	7.48342e-11	3.23528e-09	-0.03948	0.839645	0.999831	-0.570852	0.262971	0.977291	-0.633573	0.0724625	0.302568	-0.825326	0.109291	0.36125	-1.33	6.48876e-07	3.07341e-05	124.799	68.1113	149.928	132.518	40.9754	39.5972	54.9272	35.716	38.5786	36.1286	59.2183	33.3132	23.4996	57.665	23.9098	10.1753	15.0441	43.6973	13.3075	38.7718	23.0468	15.6393	49.1637	9.1466	25.0325	17.2892	9.16813
AT1G51100	unknown protein%3B FUNCTIONS IN: molecular_function unknown%3B INVOLVED IN: biological_process unknown%3B LOCATED IN: chloroplast%2C chloroplast stroma%3B EXPRESSED IN: 22 plant structures%3B EXPRESSED DURING: 13 growth stages%3B Has 26 Blast hits to 26 proteins in 9 species: Archae - 0%3B Bacteria - 0%3B Metazoa - 0%3B Fungi - 0%3B Plants - 26%3B Viruses - 0%3B Other Eukaryotes - 0 (source: NCBI…	CRR41	0.907111	9.99224e-08	2.42284e-06	0.268344	0.0889708	0.999831	0.152558	0.491465	0.99949	0.174132	0.460043	0.759727	0.306721	0.218077	0.523086	-0.209741	0.333786	0.678572	35.3794	28.5651	33.7076	40.7935	15.7354	19.982	22.5951	15.873	21.8944	20.6611	26.0265	21.1258	26.7227	18.4601	23.0654	14.4415	14.2773	24.5254	17.2059	28.0743	35.3316	15.522	22.6635	18.5867	21.2461	14.5395	12.7383
AT1G51110	Plastid-lipid associated protein PAP / fibrillin family protein%3B FUNCTIONS IN: structural molecule activity%3B INVOLVED IN: tryptophan biosynthetic process%3B LOCATED IN: chloroplast thylakoid membrane%2C chloroplast%2C membrane%3B EXPRESSED IN: 21 plant structures%3B EXPRESSED DURING: 13 growth stages%3B CONTAINS InterPro DOMAIN/s: Plastid lipid-associated protein/fibrillin (InterPro:IPR006843…		0.640177	2.02118e-06	3.57686e-05	0.143772	0.201306	0.999831	-0.131256	0.35153	0.989334	-0.182715	0.113228	0.387385	-0.123493	0.336222	0.64326	-0.185924	0.15906	0.473117	93.386	68.4121	79.8502	79.6588	55.8063	54.62	54.089	42.6547	62.3379	54.2133	57.6065	55.3237	50.7389	49.6068	49.9218	39.2328	44.0044	46.6576	47.098	45.7035	46.8251	43.2337	53.9444	47.0701	50.3066	44.4507	43.089
AT1G51140	basic helix-loop-helix (bHLH) DNA-binding superfamily protein%3B FUNCTIONS IN: DNA binding%2C sequence-specific DNA binding transcription factor activity%3B INVOLVED IN: regulation of transcription%3B LOCATED IN: nucleus%3B EXPRESSED IN: 22 plant structures%3B EXPRESSED DURING: 13 growth stages%3B CONTAINS InterPro DOMAIN/s: Helix-loop-helix DNA-binding domain (InterPro:IPR001092)%2C Helix-loop-h…	FBH3	0.312319	0.0532186	0.179735	0.0228896	0.889993	0.999831	-0.419852	0.0229621	0.451667	-0.428562	0.0821939	0.325509	-0.664137	0.00553972	0.0542364	-0.910122	6.41789e-05	0.00158398	21.0351	22.5058	24.6048	24.748	17.4071	18.8671	24.1419	14.7485	19.646	16.4276	22.5196	18.0546	14.5194	15.2008	15.1738	11.3989	9.14498	19.7068	11.6827	15.5952	10.8818	11.2475	17.7121	7.91424	13.293	9.96121	6.99895
AT1G51200	A20/AN1-like zinc finger family protein%3B FUNCTIONS IN: DNA binding%2C zinc ion binding%3B INVOLVED IN: biological_process unknown%3B LOCATED IN: cellular_component unknown%3B EXPRESSED IN: 24 plant structures%3B EXPRESSED DURING: 15 growth stages%3B CONTAINS InterPro DOMAIN/s: Zinc finger%2C AN1-type (InterPro:IPR000058)%2C Zinc finger%2C A20-type (InterPro:IPR002653)%3B BEST Arabidopsis thalia…		-0.216432	0.191441	0.422521	0.0344995	0.789911	0.999831	-0.257762	0.0946239	0.817641	-0.608	3.63813e-05	0.00163852	-0.645783	9.63816e-06	0.000450333	-0.439247	0.00212501	0.025909	125.754	81.404	100.554	94.8457	119.138	128.582	90.3963	132.072	117.568	120.146	110.337	133.763	102.812	112.186	85.8936	92.8587	71.1921	70.5659	81.9751	86.0558	75.8087	82.5031	77.9007	65.7136	90.6599	85.4978	86.2542
AT1G51270	structural molecules%3Btransmembrane receptors%3Bstructural molecules%3B FUNCTIONS IN: transmembrane receptor activity%2C structural molecule activity%3B INVOLVED IN: signal transduction%2C innate immune response%3B LOCATED IN: intrinsic to membrane%3B EXPRESSED IN: 22 plant structures%3B EXPRESSED DURING: 12 growth stages%3B CONTAINS InterPro DOMAIN/s: PapD-like (InterPro:IPR008962)%2C Major spe…		-0.638626	8.61683e-05	0.000971845	0.146288	0.326681	0.999831	0.261509	0.0978132	0.824429	0.0643261	0.744358	0.909771	0.248094	0.114651	0.370651	0.26869	0.088904	0.343393	6.13881	6.01033	5.02303	4.58669	7.37183	8.91553	7.69068	10.1544	7.74269	9.12198	10.0157	10.7606	11.3522	8.83515	11.1784	9.61349	10.2118	6.87242	11.3818	7.35617	9.09546	9.625	9.74225	12.1508	9.43306	11.3855	10.2603
AT1G51440	alpha/beta-Hydrolases superfamily protein%3B FUNCTIONS IN: galactolipase activity%2C triglyceride lipase activity%2C phospholipase A1 activity%3B INVOLVED IN: lipid metabolic process%3B LOCATED IN: chloroplast%3B EXPRESSED IN: 12 plant structures%3B EXPRESSED DURING: 4 anthesis%2C C globular stage%2C petal differentiation and expansion stage%3B CONTAINS InterPro DOMAIN/s: Lipase%2C class 3 (Inter…		0.961481	0.000110503	0.00119702	-0.142444	0.566217	0.999831	-0.175903	0.538559	0.99949	-0.00486406	0.987418	0.996371	-0.168916	0.511775	0.777797	-0.271398	0.349923	0.692745	7.93522	5.79609	9.18882	7.45984	4.72864	3.78739	4.90847	2.18485	3.26062	3.32151	4.28119	3.39529	3.01326	4.02377	4.18661	2.64334	2.95607	4.86794	2.67986	5.16576	3.56146	3.07303	4.1155	3.26388	3.78418	3.45077	2.57326
AT1G51660	mitogen-activated protein kinase kinase 4 (MKK4)%3B CONTAINS InterPro DOMAIN/s: Protein kinase%2C ATP binding site (InterPro:IPR017441)%2C Protein kinase%2C catalytic domain (InterPro:IPR000719)%2C Serine/threonine-protein kinase domain (InterPro:IPR002290)%2C Serine/threonine-protein kinase-like domain (InterPro:IPR017442)%2C Protein kinase-like domain (InterPro:IPR011009)%2C Serine/threonine-pr…	MKK4	-1.46745	2.14349e-17	2.18015e-15	0.0466334	0.714334	0.999831	-0.0855754	0.709812	0.99949	-0.273189	0.332954	0.663057	0.0268335	0.869011	0.95451	0.179249	0.23909	0.578782	7.2653	6.37008	4.7585	5.29333	17.5794	16.1161	13.6461	18.5892	17.0833	18.3154	15.3459	17.3381	14.899	10.0995	14.7812	22.5586	17.7497	8.13733	20.0049	8.92765	13.2903	20.0272	16.214	17.9147	19.8574	16.4265	20.1953
AT1G51680	4-coumarate:CoA ligase 1 (4CL1)%3B CONTAINS InterPro DOMAIN/s: AMP-binding%2C conserved site (InterPro:IPR020845)%2C AMP-dependent synthetase/ligase (InterPro:IPR000873)%3B BEST Arabidopsis thaliana protein match is: 4-coumarate:CoA ligase 2 (TAIR:AT3G21240.1)%3B Has 83980 Blast hits to 76655 proteins in 3756 species: Archae - 1185%3B Bacteria - 53552%3B Metazoa - 3476%3B Fungi - 4550%3B Plants -…	4CL1	0.127343	0.491271	0.718793	-0.198323	0.133154	0.999831	0.456556	0.0123194	0.329381	0.658488	0.000953719	0.0182861	0.428937	0.0204481	0.130055	0.180971	0.241902	0.582163	12.3064	20.1599	14.8717	13.0687	14.6064	11.2947	16.3125	13.4082	11.6503	12.8261	12.5035	11.6831	14.0019	19.1632	22.8539	20.5013	20.045	26.5047	15.4734	26.2102	15.1667	16.3601	18.548	25.1002	15.8945	17.44	14.4296
AT1G51760	IAA-ALANINE RESISTANT 3 (IAR3)%3B FUNCTIONS IN: metallopeptidase activity%2C IAA-Ala conjugate hydrolase activity%3B INVOLVED IN: proteolysis%2C response to wounding%3B LOCATED IN: endoplasmic reticulum%2C plasma membrane%3B EXPRESSED IN: callus%3B CONTAINS InterPro DOMAIN/s: Peptidase M20 (InterPro:IPR002933)%2C Peptidase M20D%2C mername-AA028/carboxypeptidase Ss1 (InterPro:IPR017439)%2C Peptida…	IAR3	-0.638833	0.0031617	0.0206908	0.0142415	0.968207	0.999831	-0.108512	0.730923	0.99949	-0.817721	0.000211936	0.00611972	-0.751013	0.00730392	0.0658001	-0.645123	0.00204427	0.0252142	20.1525	14.2459	13.7756	12.9447	21.6719	26.9091	16.1567	30.998	17.0397	18.7123	20.0351	40.8466	11.0413	26.3191	17.4642	34.1467	11.0477	12.3116	16.956	14.192	8.84749	22.9696	13.9623	11.4442	13.6554	15.6716	16.99
AT1G51790	Leucine-rich repeat protein kinase family protein%3B FUNCTIONS IN: kinase activity%3B INVOLVED IN: protein amino acid phosphorylation%3B LOCATED IN: endomembrane system%3B EXPRESSED IN: 9 plant structures%3B EXPRESSED DURING: 6 growth stages%3B CONTAINS InterPro DOMAIN/s: Protein kinase%2C catalytic domain (InterPro:IPR000719)%2C Serine/threonine-protein kinase domain (InterPro:IPR002290)%2C Leuc…		-4.44735	1.77972e-35	2.29288e-32	-0.18947	0.328237	0.999831	0.941411	0.00317705	0.137707	0.756345	0.062721	0.279875	1.27165	3.36764e-07	2.78907e-05	1.52763	1.54055e-20	8.50605e-18	0.24332	0.297785	0.0545465	0.0538666	3.35229	3.16733	3.69907	4.25521	2.23716	3.3478	2.93425	4.06337	6.33587	2.98352	7.48301	11.092	8.41896	2.86585	10.8484	2.44712	5.51371	10.7157	6.48607	12.3618	9.33443	10.0169	12.2281
AT1G51800	Leucine-rich repeat protein kinase family protein%3B FUNCTIONS IN: kinase activity%3B INVOLVED IN: protein amino acid phosphorylation%3B LOCATED IN: endomembrane system%3B EXPRESSED IN: 11 plant structures%3B EXPRESSED DURING: 6 growth stages%3B CONTAINS InterPro DOMAIN/s: Protein kinase%2C ATP binding site (InterPro:IPR017441)%2C Protein kinase%2C catalytic domain (InterPro:IPR000719)%2C Serine/…	IOS1	-3.29289	1.82352e-08	5.23253e-07	-0.0032391	0.992849	0.999831	2.41944	0.000277665	0.0222048	2.16663	3.77648e-07	4.19801e-05	2.6536	3.00102e-05	0.00115131	2.50077	1.8833e-06	7.7933e-05	0.216017	0.330463	0.0363194	0.0358667	0.904906	1.15033	1.2163	2.92354	1.06945	1.28397	1.76221	1.9956	5.1147	2.36696	9.8901	15.8485	11.0317	4.00535	9.12606	3.70949	4.16547	10.6091	4.78071	19.6163	5.25379	9.58766	11.6788
AT1G51850	Leucine-rich repeat protein kinase family protein%3B FUNCTIONS IN: kinase activity%3B INVOLVED IN: protein amino acid phosphorylation%3B LOCATED IN: plasma membrane%3B EXPRESSED IN: root%3B CONTAINS InterPro DOMAIN/s: Protein kinase%2C ATP binding site (InterPro:IPR017441)%2C Serine/threonine-protein kinase domain (InterPro:IPR002290)%2C Leucine-rich repeat (InterPro:IPR001611)%2C Serine/threonin…		-3.50421	1.61426e-07	3.76304e-06	0.09961	0.789754	0.999831	2.51881	7.68225e-10	4.54811e-07	2.59129	1.79452e-09	4.66357e-07	2.84182	1.03573e-18	8.32774e-16	3.152	2.11089e-30	4.53256e-27	0.0739796	0.135809	0.037315	0	0.650797	0.78791	0.562337	0.889977	0.313934	0.989372	0.74782	0.98572	3.68227	1.44753	4.92664	6.53461	6.42391	2.01875	6.9507	2.06587	3.04653	5.83373	3.96242	7.83937	4.79804	6.28146	8.25162
AT1G51890	Leucine-rich repeat protein kinase family protein%3B FUNCTIONS IN: kinase activity%3B INVOLVED IN: protein amino acid phosphorylation%3B LOCATED IN: endomembrane system%3B EXPRESSED IN: 9 plant structures%3B EXPRESSED DURING: 8 growth stages%3B CONTAINS InterPro DOMAIN/s: Protein kinase%2C ATP binding site (InterPro:IPR017441)%2C Serine/threonine-protein kinase domain (InterPro:IPR002290)%2C Leuc…		-1.69877	0.00141756	0.0105444	0.605679	0.231219	0.999831	2.75684	1.89767e-05	0.00250456	2.4127	0.000361452	0.00906269	2.88459	2.46945e-05	0.000994843	2.9803	1.82439e-06	7.582e-05	0.360094	0.36057	0.165118	0.16306	0.575952	0.602211	0.470017	1.80498	0.520932	1.13502	0.870812	2.63452	3.05512	2.76708	6.54008	10.9974	6.3386	1.20251	7.11249	3.78265	2.56778	10.0879	2.84922	10.1063	3.59058	7.4542	9.54704
AT1G52000	Mannose-binding lectin superfamily protein%3B FUNCTIONS IN: molecular_function unknown%3B INVOLVED IN: response to salt stress%3B LOCATED IN: cellular_component unknown%3B EXPRESSED IN: 22 plant structures%3B EXPRESSED DURING: 14 growth stages%3B CONTAINS InterPro DOMAIN/s: Mannose-binding lectin (InterPro:IPR001229)%3B BEST Arabidopsis thaliana protein match is: myrosinase-binding protein 1 (TAI…		0.126955	0.638734	0.82055	0.302854	0.413603	0.999831	-1.32091	1.6097e-05	0.00219438	-1.67451	6.27697e-07	6.56046e-05	-2.18116	2.77027e-20	3.08128e-17	-2.14589	1.20774e-19	5.42779e-17	9.85634	12.2595	23.0109	23.0848	13.7853	19.7093	12.2999	17.0599	19.7178	10.7205	14.6827	32.3978	5.54835	11.0518	3.80934	4.69918	1.76673	4.56006	6.73274	6.70175	4.33897	3.7985	3.81572	2.01403	3.68353	4.73561	2.30536
AT1G52040	myrosinase-binding protein 1 (MBP1)%3B INVOLVED IN: defense response%3B LOCATED IN: nucleus%2C vacuole%3B EXPRESSED IN: vascular tissue%2C fruit%2C flower%2C leaf%3B EXPRESSED DURING: seedling growth%2C seed development stages%3B CONTAINS InterPro DOMAIN/s: Mannose-binding lectin (InterPro:IPR001229)%3B BEST Arabidopsis thaliana protein match is: myrosinase-binding protein 2 (TAIR:AT1G52030.1)%3B…	MBP1	1.37543	0.00720261	0.0399284	-0.250554	0.597777	0.999831	-2.60884	4.21734e-05	0.00474933	-3.23959	3.35859e-05	0.00153054	-4.27786	3.55949e-35	2.28958e-31	-4.34465	2.11589e-37	6.81492e-34	21.7236	21.3148	55.5422	75.3098	9.41391	21.5167	18.7692	17.7729	12.0529	6.49316	11.8896	26.2169	2.07141	5.37428	0.51964	3.07334	0.436134	0.589648	4.88752	1.26231	1.16292	1.23063	0.835877	0.312514	0.595383	0.903464	1.02206
AT1G52200	PLAC8 family protein%3B FUNCTIONS IN: molecular_function unknown%3B INVOLVED IN: response to oxidative stress%3B LOCATED IN: plasma membrane%3B EXPRESSED IN: 10 plant structures%3B EXPRESSED DURING: 6 growth stages%3B CONTAINS InterPro DOMAIN/s: Protein of unknown function Cys-rich (InterPro:IPR006461)%3B BEST Arabidopsis thaliana protein match is: PLAC8 family protein (TAIR:AT3G18450.1)%3B Has 6…		-1.74656	9.31508e-12	4.62761e-10	0.110764	0.701251	0.999831	0.735973	0.0151635	0.365248	0.192042	0.529058	0.802637	0.242199	0.343636	0.649197	0.614851	0.0097916	0.0817023	4.25547	4.85461	3.49564	3.14925	12.2747	12.3606	8.77986	19.868	9.28708	13.3093	10.932	23.7819	23.1985	14.0837	17.3957	34.2728	18.2028	8.03928	20.467	14.4005	11.0272	19.5538	13.9741	18.7172	17.3366	21.1163	23.266
AT1G52230	photosystem I subunit H2 (PSAH2)%3B FUNCTIONS IN: molecular_function unknown%3B INVOLVED IN: photosynthesis%3B LOCATED IN: in 6 components%3B EXPRESSED IN: 21 plant structures%3B EXPRESSED DURING: 13 growth stages%3B CONTAINS InterPro DOMAIN/s: Photosystem I reaction centre subunit VI (InterPro:IPR004928)%3B BEST Arabidopsis thaliana protein match is: photosystem I subunit H-1 (TAIR:AT3G16140.1)%…	PSAH2	0.599241	0.00114819	0.00880156	0.152493	0.354072	0.999831	0.0701606	0.690114	0.99949	0.0963228	0.550857	0.816835	-0.0169512	0.928009	0.976315	0.064403	0.718522	0.904901	1263.7	828.641	879.613	990.26	793.532	712.623	657.265	465.943	885.223	732.672	691.373	618.078	764.512	669.036	747.224	583.956	719.068	743.224	652.369	708.879	604.106	628.129	840.748	535.52	828.221	637.293	614.066
AT1G52290	Protein kinase superfamily protein%3B FUNCTIONS IN: protein kinase activity%2C ATP binding%3B INVOLVED IN: protein amino acid phosphorylation%3B LOCATED IN: plasma membrane%3B EXPRESSED IN: 23 plant structures%3B EXPRESSED DURING: 14 growth stages%3B CONTAINS InterPro DOMAIN/s: Protein kinase%2C ATP binding site (InterPro:IPR017441)%2C Protein kinase%2C catalytic domain (InterPro:IPR000719)%2C Se…	PERK15	-2.10605	3.36009e-28	1.35278e-25	0.053372	0.663546	0.999831	0.40705	0.0653337	0.72964	0.311946	0.277879	0.609409	0.712153	4.58708e-05	0.00158349	0.740023	3.60322e-08	2.40111e-06	2.77399	4.19898	2.16015	2.81198	13.0474	13.5704	13.5228	11.758	12.9073	12.7758	15.8457	12.5798	17.1582	10.3603	18.4327	23.1143	21.5666	10.624	23.5766	8.99753	14.9832	26.409	20.5272	23.5111	19.0308	22.7269	23.9041
AT1G52342	unknown protein%3B FUNCTIONS IN: molecular_function unknown%3B INVOLVED IN: biological_process unknown%3B LOCATED IN: cellular_component unknown%3B Has 30201 Blast hits to 17322 proteins in 780 species: Archae - 12%3B Bacteria - 1396%3B Metazoa - 17338%3B Fungi - 3422%3B Plants - 5037%3B Viruses - 0%3B Other Eukaryotes - 2996 (source: NCBI BLink).		1.04317	0.000103904	0.00113765	0.409073	0.116355	0.999831	0.420063	0.255345	0.977291	0.39559	0.173163	0.482145	-0.207541	0.483354	0.758316	0.108826	0.734152	0.910568	5.15893	3.69944	6.66799	6.42427	3.24164	2.26334	2.04241	3.15159	3.84821	3.27399	2.74468	4.21024	5.34961	3.65917	3.8583	1.4785	2.25271	3.97626	3.31341	4.57956	2.84529	1.67275	2.78836	2.01775	3.53656	3.18882	1.97967
AT1G52400	beta glucosidase 18 (BGLU18)%3B FUNCTIONS IN: abscisic acid glucose ester beta-glucosidase activity%2C hydrolase activity%2C hydrolyzing O-glycosyl compounds%2C identical protein binding%3B INVOLVED IN: in 6 processes%3B LOCATED IN: in 6 components%3B EXPRESSED IN: 24 plant structures%3B EXPRESSED DURING: 15 growth stages%3B CONTAINS InterPro DOMAIN/s: Glycoside hydrolase%2C family 1 (InterPro:IP…	BGLU18	0.0613886	0.906027	0.959238	0.126676	0.783993	0.999831	-1.86041	1.39251e-08	4.89055e-06	-2.38943	1.53088e-13	1.09038e-10	-3.32159	1.38113e-11	3.56621e-09	-3.24682	4.94134e-18	1.67529e-15	41.2294	39.5638	103.696	165.041	66.8473	126.38	62.2833	81.6789	98.6625	38.2442	68.4972	163.057	15.6924	35.3489	12.2853	29.6698	7.80925	18.538	24.8525	13.4441	8.45254	13.3684	9.35805	2.73646	8.4009	12.4767	5.99288
AT1G52410	TSK-associating protein 1 (TSA1)%3B FUNCTIONS IN: protein binding%2C calcium ion binding%3B INVOLVED IN: response to salt stress%2C defense response to fungus%3B LOCATED IN: chloroplast thylakoid membrane%2C peroxisome%2C vacuole%3B EXPRESSED IN: 22 plant structures%3B EXPRESSED DURING: 12 growth stages%3B BEST Arabidopsis thaliana protein match is: DNA topoisomerase-related (TAIR:AT3G15950.1)%3B…	TSA1	0.300174	0.248738	0.493213	0.0241533	0.958162	0.999831	-1.16828	1.80714e-06	0.000349961	-1.59201	6.67536e-10	2.07055e-07	-1.78683	3.24793e-11	7.8344e-09	-1.67112	2.02628e-12	2.87925e-10	12.0659	12.2733	16.482	25.7745	12.0975	18.1938	9.75626	14.3963	12.5486	7.32848	8.88183	26.5874	4.67655	8.42174	4.93968	6.14853	2.92185	5.27302	3.87172	6.05687	6.0898	4.10468	3.0459	2.60766	4.37683	5.42017	3.1171
AT1G52510	alpha/beta-Hydrolases superfamily protein%3B FUNCTIONS IN: hydrolase activity%2C catalytic activity%3B LOCATED IN: chloroplast%2C chloroplast envelope%3B EXPRESSED IN: 21 plant structures%3B EXPRESSED DURING: 13 growth stages%3B CONTAINS InterPro DOMAIN/s: Epoxide hydrolase-like (InterPro:IPR000639)%2C Alpha/beta hydrolase fold-1 (InterPro:IPR000073)%3B BEST Arabidopsis thaliana protein match is:…		0.617	1.77493e-09	6.20263e-08	-0.0327627	0.778502	0.999831	-0.0454711	0.7419	0.99949	0.166515	0.137751	0.429141	-0.0108866	0.946256	0.982644	-0.00275577	0.980974	0.994248	42.1653	45.2256	46.6325	47.3323	31.9242	30.0782	29.8958	26.9366	32.0235	28.1598	31.3989	25.2142	25.4061	32.8952	31.7616	25.2198	33.2354	35.4458	35.9014	29.5228	23.6908	25.6319	37.9121	31.2854	30.3395	28.6027	30.8889
AT1G52720	unknown protein%3B BEST Arabidopsis thaliana protein match is: unknown protein (TAIR:AT3G15630.1)%3B Has 61 Blast hits to 61 proteins in 13 species: Archae - 0%3B Bacteria - 0%3B Metazoa - 0%3B Fungi - 0%3B Plants - 61%3B Viruses - 0%3B Other Eukaryotes - 0 (source: NCBI BLink).		0.416384	0.0337387	0.1298	-0.222013	0.263158	0.999831	-0.461726	0.0316841	0.530421	-0.376294	0.0546437	0.257562	-0.612644	0.00297756	0.0349926	-0.507246	0.0150228	0.108682	31.3521	21.4523	27.4586	28.1101	23.6403	24.9744	15.2859	17.7154	13.7579	17.9292	16.8317	21.115	13.2999	17.3998	16.1633	12.3815	16.9262	17.2004	14.2262	14.8204	10.6195	14.7865	13.6757	14.5067	14.5436	14.1627	14.7288
AT1G52770	Phototropic-responsive NPH3 family protein%3B FUNCTIONS IN: signal transducer activity%3B INVOLVED IN: response to light stimulus%3B LOCATED IN: cellular_component unknown%3B EXPRESSED IN: 13 plant structures%3B EXPRESSED DURING: 12 growth stages%3B CONTAINS InterPro DOMAIN/s: NPH3 (InterPro:IPR004249)%3B BEST Arabidopsis thaliana protein match is: Phototropic-responsive NPH3 family protein (TAIR…		-1.65981	2.69308e-05	0.000354764	-0.0362641	0.862733	0.999831	0.294983	0.314564	0.981346	0.516829	0.0505646	0.246777	0.814729	8.40151e-07	6.02691e-05	0.907238	2.5223e-07	1.36155e-05	1.40291	4.47896	0.922984	1.21531	6.54117	5.55138	7.10923	6.42061	7.11805	7.00928	7.2042	3.9986	6.57805	4.58297	7.17198	13.2486	11.8715	7.23397	12.4168	5.34485	10.9445	10.759	9.80103	13.6905	11.9261	10.417	14.1062
AT1G52780	Protein of unknown function (DUF2921)%3B FUNCTIONS IN: molecular_function unknown%3B INVOLVED IN: biological_process unknown%3B LOCATED IN: membrane%3B EXPRESSED IN: cultured cell%2C callus%2C leaf%3B CONTAINS InterPro DOMAIN/s: Protein of unknown function DUF2921 (InterPro:IPR021319)%3B BEST Arabidopsis thaliana protein match is: Protein of unknown function (DUF2921) (TAIR:AT4G21700.1)%3B Has 11…		-1.89743	4.69949e-18	5.2194e-16	-0.112306	0.304441	0.999831	0.32223	0.206826	0.953891	0.377125	0.172039	0.481057	0.590757	0.00755741	0.0672538	0.853644	6.3736e-09	5.04795e-07	3.7628	7.21648	4.2588	3.26095	16.4545	16.2908	17.6469	19.0451	14.8316	17.1832	17.8055	14.6088	14.2117	16.0898	21.3912	35.3794	31.2967	15.7005	31.1676	12.4901	14.5476	31.7415	25.5338	33.2596	25.6763	31.6422	37.6907
AT1G52800	2-oxoglutarate (2OG) and Fe(II)-dependent oxygenase superfamily protein%3B FUNCTIONS IN: oxidoreductase activity%3B LOCATED IN: cellular_component unknown%3B EXPRESSED IN: stem%2C root%3B CONTAINS InterPro DOMAIN/s: Oxoglutarate/iron-dependent oxygenase (InterPro:IPR005123)%3B BEST Arabidopsis thaliana protein match is: 2-oxoglutarate (2OG) and Fe(II)-dependent oxygenase superfamily protein (TAIR…		-1.47867	0.000104042	0.00113849	0.726328	0.0058194	0.999831	0.821017	0.00573902	0.207899	0.780854	0.0157802	0.123557	0.678903	0.0155591	0.1091	1.39073	7.66627e-06	0.000259914	0.708048	0.649903	0.892841	0.705369	2.37283	2.05663	1.79401	2.04073	2.81683	3.59476	3.29611	3.86801	4.58886	2.63227	3.0391	4.44286	4.68184	2.69381	4.7641	2.13061	3.64474	3.85693	2.27148	3.47085	4.55837	4.18441	7.69826
AT1G52880	NO APICAL MERISTEM (NAM)%3B FUNCTIONS IN: sequence-specific DNA binding transcription factor activity%3B INVOLVED IN: multicellular organismal development%2C regulation of transcription%3B LOCATED IN: cellular_component unknown%3B EXPRESSED IN: 21 plant structures%3B EXPRESSED DURING: 12 growth stages%3B CONTAINS InterPro DOMAIN/s: No apical meristem (NAM) protein (InterPro:IPR003441)%3B BEST Ara…	NAM	0.317958	0.136741	0.341664	0.296028	0.131401	0.999831	-0.186794	0.373532	0.995951	-0.634611	0.00497094	0.0579526	-0.731265	2.9299e-05	0.00113303	-0.128096	0.47271	0.78366	17.9494	9.33016	10.6437	11.6646	10.7261	11.3368	8.36775	9.54539	12.4218	9.04999	10.679	16.6642	10.5406	10.7754	6.6943	7.08007	4.17376	5.6043	8.12235	7.92955	7.31726	5.6072	5.59949	5.63639	10.1245	9.74567	7.76836
AT1G52890	NAC domain containing protein 19 (NAC019)%3B CONTAINS InterPro DOMAIN/s: No apical meristem (NAM) protein (InterPro:IPR003441)%3B BEST Arabidopsis thaliana protein match is: NAC domain containing protein 3 (TAIR:AT3G15500.1)%3B Has 3041 Blast hits to 3033 proteins in 75 species: Archae - 0%3B Bacteria - 0%3B Metazoa - 0%3B Fungi - 0%3B Plants - 3041%3B Viruses - 0%3B Other Eukaryotes - 0 (source:…	NAC019	0.0214718	0.969462	0.987364	-0.458611	0.386078	0.999831	0.163229	0.850679	0.99949	-2.16358	0.000202962	0.00591388	-1.5733	0.00166018	0.0236607	-1.74437	0.024074	0.151245	50.1951	19.9773	17.743	24.6426	29.4713	42.0679	8.34312	31.5612	14.4843	17.2645	15.8094	33.5582	12.6586	21.8744	6.60188	84.2748	4.2484	2.95016	8.48889	9.28015	13.3867	9.66629	7.52781	7.03617	15.9326	6.58668	2.62986
AT1G53070	Legume lectin family protein%3B FUNCTIONS IN: carbohydrate binding%2C binding%3B INVOLVED IN: response to karrikin%3B LOCATED IN: cell wall%2C plant-type cell wall%3B EXPRESSED IN: 23 plant structures%3B EXPRESSED DURING: 13 growth stages%3B CONTAINS InterPro DOMAIN/s: Legume lectin%2C beta chain (InterPro:IPR001220)%2C Concanavalin A-like lectin/glucanase%2C subgroup (InterPro:IPR013320)%2C Conc…		-0.271819	0.285345	0.534445	-0.359566	0.323505	0.999831	-0.874652	0.00774152	0.250224	-0.324401	0.234878	0.56104	-0.583174	0.0185307	0.122085	-1.10913	0.000471649	0.00809469	3.74047	4.11996	2.43172	3.39509	3.62127	5.07021	4.7036	3.24986	4.32092	5.10528	2.47647	1.28473	1.89626	2.14685	3.71913	1.36411	2.57184	4.27471	2.44051	4.08203	3.097	2.50111	2.78255	2.77421	2.14053	2.40603	1.27587
AT1G53170	ethylene response factor 8 (ERF8)%3B CONTAINS InterPro DOMAIN/s: DNA-binding%2C integrase-type (InterPro:IPR016177)%2C Pathogenesis-related transcriptional factor/ERF%2C DNA-binding (InterPro:IPR001471)%3B BEST Arabidopsis thaliana protein match is: ethylene responsive element binding factor 4 (TAIR:AT3G15210.1)%3B Has 5970 Blast hits to 5718 proteins in 254 species: Archae - 0%3B Bacteria - 2%3B…	ERF8	-0.198831	0.31318	0.563208	-0.0336341	0.774374	0.999831	-0.664871	7.25131e-05	0.00762713	-0.746105	2.12616e-08	3.82133e-06	-0.609593	0.000160539	0.00419205	-0.634655	0.00105419	0.0153406	48.328	28.0395	26.8442	38.7539	43.6888	46.2143	36.0802	37.8022	38.3578	42.6742	38.7262	40.3849	30.5635	28.4851	23.8399	20.5046	26.9166	23.545	24.8754	22.7511	32.8772	27.8578	25.4323	21.7053	35.5093	23.6028	20.6363
AT1G53250	unknown protein%3B BEST Arabidopsis thaliana protein match is: unknown protein (TAIR:AT1G53800.1)%3B Has 11909 Blast hits to 7704 proteins in 757 species: Archae - 51%3B Bacteria - 1338%3B Metazoa - 4550%3B Fungi - 987%3B Plants - 464%3B Viruses - 24%3B Other Eukaryotes - 4495 (source: NCBI BLink).		0.761525	0.00360387	0.0230088	0.19719	0.535973	0.999831	0.0842555	0.830897	0.99949	0.40774	0.138212	0.429769	0.615018	0.034452	0.183146	0.00550589	0.986971	0.99599	3.23387	3.63617	3.09919	3.70488	1.76109	2.0352	2.59471	1.70203	2.65883	2.72305	2.7528	1.37884	3.26956	1.51862	2.86023	1.0146	2.66284	3.30921	2.37372	2.49118	4.28056	3.01985	2.61619	2.56337	2.23617	2.26218	1.6546
AT1G53390	P-loop containing nucleoside triphosphate hydrolases superfamily protein%3B FUNCTIONS IN: ATPase activity%2C coupled to transmembrane movement of substances%3B LOCATED IN: plasma membrane%3B EXPRESSED IN: 23 plant structures%3B EXPRESSED DURING: 13 growth stages%3B CONTAINS InterPro DOMAIN/s: ATPase%2C AAA+ type%2C core (InterPro:IPR003593)%2C ABC transporter-like (InterPro:IPR003439)%2C ABC tran…	ABCG24	-0.790787	9.21244e-08	2.25927e-06	-0.126077	0.272557	0.999831	0.0513599	0.707794	0.99949	-0.00332269	0.983973	0.995674	0.19903	0.293884	0.605562	0.418033	0.00200104	0.0248203	4.17582	6.03423	4.61101	4.63786	8.08445	8.76914	7.91152	9.16454	7.33352	8.69269	7.89582	7.24817	7.46075	8.23689	9.6297	9.8872	8.78623	6.92935	10.9627	7.30844	6.58417	12.3249	8.87844	11.3238	9.95692	12.4684	11.8665
AT1G53520	Chalcone-flavanone isomerase family protein%3B FUNCTIONS IN: chalcone isomerase activity%2C intramolecular lyase activity%3B INVOLVED IN: cellular amino acid derivative biosynthetic process%2C flavonoid biosynthetic process%3B LOCATED IN: chloroplast stroma%2C chloroplast%3B EXPRESSED IN: 20 plant structures%3B EXPRESSED DURING: 13 growth stages%3B CONTAINS InterPro DOMAIN/s: Chalcone isomerase%2…	FAP3	1.28818	0.000755962	0.00618483	0.255763	0.546948	0.999831	0.0619169	0.88043	0.99949	0.480697	0.260119	0.590389	0.319111	0.406592	0.700599	-0.26398	0.534786	0.819242	13.2642	11.4426	6.43888	13.5121	5.93242	4.34524	6.73846	1.29974	7.51197	7.40976	4.66921	2.55136	4.44692	3.74666	6.64152	4.42867	3.68298	9.31571	5.66112	7.10645	7.13832	3.93218	6.45453	5.4921	4.94624	3.46416	3.16367
AT1G53530	Peptidase S24/S26A/S26B/S26C family protein%3B FUNCTIONS IN: serine-type peptidase activity%2C peptidase activity%3B INVOLVED IN: proteolysis%3B LOCATED IN: integral to membrane%2C membrane%3B EXPRESSED IN: 22 plant structures%3B EXPRESSED DURING: 13 growth stages%3B CONTAINS InterPro DOMAIN/s: Peptidase S24/S26A/S26B/S26C%2C beta-ribbon domain (InterPro:IPR011056)%2C Peptidase S24/S26A/S26B%2C c…		-0.184975	0.477804	0.707107	-0.0471359	0.835111	0.999831	-0.239878	0.32472	0.984411	-0.721814	0.00375806	0.0481488	-0.398756	0.101357	0.346913	-0.295741	0.266835	0.610297	2.91624	3.86642	5.01208	5.48761	4.97698	5.64709	5.19967	3.89805	4.35421	5.24287	4.02243	5.35357	5.15204	4.05765	3.70879	3.85787	3.23406	2.38054	3.06551	3.32814	3.60066	3.81029	3.13357	4.41591	4.32665	3.54327	4.31047
AT1G53580	glyoxalase II 3 (GLY3)%3B FUNCTIONS IN: hydrolase activity%2C acting on ester bonds%2C hydroxyacylglutathione hydrolase activity%3B INVOLVED IN: response to salt stress%2C methylglyoxal catabolic process to D-lactate%3B EXPRESSED IN: 23 plant structures%3B EXPRESSED DURING: 14 growth stages%3B CONTAINS InterPro DOMAIN/s: Beta-lactamase-like (InterPro:IPR001279)%3B BEST Arabidopsis thaliana protei…	GLY3	0.0912192	0.514221	0.736425	-0.0550129	0.670688	0.999831	-0.0243323	0.916012	0.99949	-0.487383	0.0119708	0.10412	-0.650764	2.5554e-05	0.0010155	-0.546649	0.00123156	0.0171716	25.39	22.4988	28.2712	27.5211	21.7402	26.2064	21.8486	28.175	21.2606	24.7568	22.4286	25.5748	17.1383	28.1205	17.696	33.4513	15.2208	20.1953	12.8152	21.9116	14.9525	16.8172	17.7295	13.2573	20.2563	15.6386	14.7882
AT1G53710	Calcineurin-like metallo-phosphoesterase superfamily protein%3B FUNCTIONS IN: hydrolase activity%2C protein serine/threonine phosphatase activity%3B INVOLVED IN: biological_process unknown%3B LOCATED IN: endomembrane system%3B EXPRESSED IN: 21 plant structures%3B EXPRESSED DURING: 13 growth stages%3B CONTAINS InterPro DOMAIN/s: Metallophosphoesterase (InterPro:IPR004843)%3B Has 794 Blast hits to …		-0.911616	5.03311e-08	1.31262e-06	0.13438	0.322217	0.999831	0.267397	0.159671	0.930684	0.279242	0.258837	0.58911	0.426767	0.00741385	0.0665385	0.677424	3.4441e-05	0.00092057	3.37942	3.76296	4.30333	3.64259	6.96222	7.93864	6.87815	6.77576	7.64051	7.57365	8.19386	7.94266	9.19167	6.33053	8.18577	10.8032	11.8883	6.10518	10.9524	5.8681	8.03931	11.0941	8.77826	10.5856	9.82808	11.7598	12.9822
AT1G53730	STRUBBELIG-receptor family 6 (SRF6)%3B FUNCTIONS IN: protein serine/threonine kinase activity%2C protein kinase activity%2C ATP binding%3B INVOLVED IN: transmembrane receptor protein tyrosine kinase signaling pathway%2C protein amino acid phosphorylation%3B LOCATED IN: plasma membrane%3B EXPRESSED IN: 22 plant structures%3B EXPRESSED DURING: 13 growth stages%3B CONTAINS InterPro DOMAIN/s: Protein…	SRF6	-0.0318776	0.877396	0.946188	-0.0719509	0.735728	0.999831	0.406517	0.0314766	0.530115	0.686098	0.000446394	0.0106114	0.622059	0.00227171	0.0291665	0.44698	0.0244199	0.15228	4.89837	6.20029	4.78204	3.73859	5.22916	4.47495	6.4058	4.03939	4.6937	5.75256	5.63244	3.30546	5.69387	7.17287	7.60433	6.33031	8.67404	9.99181	7.07501	6.923	5.77113	7.21379	9.08041	9.1301	7.87444	7.0894	5.86137
AT1G53870	Protein of unknown function (DUF567)%3B CONTAINS InterPro DOMAIN/s: Protein of unknown function DUF567 (InterPro:IPR007612)%3B BEST Arabidopsis thaliana protein match is: Protein of unknown function (DUF567) (TAIR:AT1G53890.1)%3B Has 264 Blast hits to 263 proteins in 12 species: Archae - 0%3B Bacteria - 0%3B Metazoa - 0%3B Fungi - 0%3B Plants - 264%3B Viruses - 0%3B Other Eukaryotes - 0 (source: …		0.192933	0.488537	0.716311	0.130351	0.626919	0.999831	-0.96354	0.00732474	0.241681	-1.83026	1.03134e-09	2.8334e-07	-1.71667	4.31258e-08	4.75542e-06	-1.68608	1.21516e-06	5.30091e-05	8.11322	4.80827	8.05566	9.67357	6.90436	8.47387	3.66894	7.9414	6.16734	6.32854	6.11778	10.6911	3.97469	5.49992	2.39305	1.91178	1.91284	1.34096	2.2508	2.09151	3.0066	1.85596	2.06726	1.33259	2.43721	2.83539	1.04595
AT1G53885	Protein of unknown function (DUF581)%3B CONTAINS InterPro DOMAIN/s: Protein of unknown function DUF581 (InterPro:IPR007650)%3B BEST Arabidopsis thaliana protein match is: Protein of unknown function (DUF581) (TAIR:AT1G53903.1)%3B Has 508 Blast hits to 508 proteins in 19 species: Archae - 0%3B Bacteria - 0%3B Metazoa - 0%3B Fungi - 0%3B Plants - 508%3B Viruses - 0%3B Other Eukaryotes - 0 (source: …		0.165131	0.670247	0.839498	-0.321572	0.585682	0.999831	-0.892001	0.0552076	0.684594	-1.90403	1.72841e-06	0.000149054	-1.70923	0.00990854	0.0809162	-1.48119	0.000534756	0.00896284	15.7219	6.41371	8.55945	16.6569	9.61762	14.0141	4.00462	14.8857	6.48632	4.69713	5.31076	17.3571	4.26984	11.426	2.98622	4.09544	1.99262	2.35725	3.17508	3.84483	5.62779	4.53131	2.0885	0.832896	5.35539	4.33415	1.78758
AT1G53890	Protein of unknown function (DUF567)%3B CONTAINS InterPro DOMAIN/s: Protein of unknown function DUF567 (InterPro:IPR007612)%3B BEST Arabidopsis thaliana protein match is: Protein of unknown function (DUF567) (TAIR:AT1G53870.1)%3B Has 264 Blast hits to 263 proteins in 12 species: Archae - 0%3B Bacteria - 0%3B Metazoa - 0%3B Fungi - 0%3B Plants - 264%3B Viruses - 0%3B Other Eukaryotes - 0 (source: …		0.192933	0.488537	0.716311	0.130351	0.626919	0.999831	-0.96354	0.00732474	0.241681	-1.83026	1.03134e-09	2.8334e-07	-1.71667	4.31258e-08	4.75542e-06	-1.68608	1.21516e-06	5.30091e-05	8.11322	4.80827	8.05566	9.67357	6.90436	8.47387	3.66894	7.9414	6.16734	6.32854	6.11778	10.6911	3.97469	5.49992	2.39305	1.91178	1.91284	1.34096	2.2508	2.09151	3.0066	1.85596	2.06726	1.33259	2.43721	2.83539	1.04595
AT1G53903	Protein of unknown function (DUF581)%3B CONTAINS InterPro DOMAIN/s: Protein of unknown function DUF581 (InterPro:IPR007650)%3B BEST Arabidopsis thaliana protein match is: Protein of unknown function (DUF581) (TAIR:AT1G53885.1)%3B Has 30201 Blast hits to 17322 proteins in 780 species: Archae - 12%3B Bacteria - 1396%3B Metazoa - 17338%3B Fungi - 3422%3B Plants - 5037%3B Viruses - 0%3B Other Eukaryo…		0.165131	0.670247	0.839498	-0.321572	0.585682	0.999831	-0.892001	0.0552076	0.684594	-1.90403	1.72841e-06	0.000149054	-1.70923	0.00990854	0.0809162	-1.48119	0.000534756	0.00896284	15.7219	6.41371	8.55945	16.6569	9.61762	14.0141	4.00462	14.8857	6.48632	4.69713	5.31076	17.3571	4.26984	11.426	2.98622	4.09544	1.99262	2.35725	3.17508	3.84483	5.62779	4.53131	2.0885	0.832896	5.35539	4.33415	1.78758
AT1G53920	GDSL-motif lipase 5 (GLIP5)%3B FUNCTIONS IN: lipase activity%2C carboxylesterase activity%3B INVOLVED IN: lipid metabolic process%3B EXPRESSED IN: 18 plant structures%3B EXPRESSED DURING: 12 growth stages%3B CONTAINS InterPro DOMAIN/s: Lipase%2C GDSL (InterPro:IPR001087)%3B BEST Arabidopsis thaliana protein match is: GDSL lipase 1 (TAIR:AT5G40990.1)%3B Has 3342 Blast hits to 3298 proteins in 168 …	GLIP5	-2.09506	2.15421e-07	4.898e-06	-0.10356	0.6953	0.999831	0.906853	0.00310112	0.135853	0.770421	0.0779602	0.316298	1.44818	3.18977e-09	4.77155e-07	1.44943	1.04756e-07	6.27514e-06	0.460231	0.915279	0.309518	1.37547	3.47027	2.97068	4.34052	2.38381	3.255	3.87533	3.01987	2.33024	6.76092	3.48199	6.06593	8.58953	9.34013	2.57615	8.33284	2.36356	9.77715	8.75463	6.3338	11.2643	9.07172	6.43887	11.8523
AT1G54040	epithiospecifier protein (ESP)%3B FUNCTIONS IN: enzyme regulator activity%3B INVOLVED IN: response to jasmonic acid stimulus%2C glucosinolate catabolic process%2C leaf senescence%2C defense response to bacterium%3B LOCATED IN: nucleus%3B EXPRESSED IN: 19 plant structures%3B EXPRESSED DURING: 14 growth stages%3B CONTAINS InterPro DOMAIN/s: Galactose oxidase/kelch%2C beta-propeller (InterPro:IPR011…	ESP	0.308114	0.0644121	0.205271	-0.257441	0.10064	0.999831	-0.548145	0.0128808	0.334884	-0.535537	0.0197943	0.140866	-0.804745	0.00127483	0.0196941	-0.960522	1.69321e-07	9.56764e-06	36.0229	28.5804	28.8579	33.3652	23.227	28.1531	19.736	31.9825	19.2954	21.0498	21.2319	24.5008	18.311	23.4488	16.108	12.6144	13.1596	18.5948	14.5745	25.052	17.7178	14.0468	19.3757	8.20181	15.1016	12.608	12.3476
AT1G54100	aldehyde dehydrogenase 7B4 (ALDH7B4)%3B FUNCTIONS IN: 3-chloroallyl aldehyde dehydrogenase activity%2C oxidoreductase activity%3B INVOLVED IN: response to desiccation%2C response to salt stress%2C response to abscisic acid stimulus%3B EXPRESSED IN: 23 plant structures%3B EXPRESSED DURING: 15 growth stages%3B CONTAINS InterPro DOMAIN/s: Aldehyde/histidinol dehydrogenase (InterPro:IPR016161)%2C Ald…	ALDH7B4	-0.190252	0.254114	0.499263	0.0567414	0.802444	0.999831	0.326424	0.59074	0.99949	-1.1709	2.249e-10	8.16048e-08	-1.06937	6.79522e-08	7.01216e-06	-0.953507	3.99609e-05	0.00105498	19.7086	19.3297	19.7968	17.2797	21.6389	26.9684	15.4693	23.3119	17.864	19.0642	18.6359	35.201	14.0478	22.2625	9.79272	63.9218	8.21377	10.1874	9.8302	10.7284	8.93795	11.0347	13.1387	8.76808	15.5774	10.5464	7.98937
AT1G54217	Ribosomal protein L18ae family%3B BEST Arabidopsis thaliana protein match is: Ribosomal protein L18ae family (TAIR:AT4G26060.1)%3B Has 35333 Blast hits to 34131 proteins in 2444 species: Archae - 798%3B Bacteria - 22429%3B Metazoa - 974%3B Fungi - 991%3B Plants - 531%3B Viruses - 0%3B Other Eukaryotes - 9610 (source: NCBI BLink).		0.765029	0.00321998	0.0210067	-0.140719	0.632652	0.999831	0.301465	0.370418	0.995951	0.402279	0.135728	0.426361	-0.243312	0.424004	0.713465	-0.00712138	0.983742	0.994931	3.54725	3.18023	3.8281	4.10911	2.76457	1.9968	1.74183	2.15022	2.36295	1.55271	1.93111	2.02247	3.84945	3.09913	1.97429	1.752	2.96411	2.94374	2.34135	3.25687	2.1839	1.4551	1.84103	1.85846	2.98986	1.8307	1.68832
AT1G54310	S-adenosyl-L-methionine-dependent methyltransferases superfamily protein%3B FUNCTIONS IN: RNA binding%3B LOCATED IN: plasma membrane%3B EXPRESSED IN: 15 plant structures%3B EXPRESSED DURING: 7 growth stages%3B CONTAINS InterPro DOMAIN/s: Pseudouridine synthase/archaeosine transglycosylase (InterPro:IPR002478)%3B Has 2033 Blast hits to 2033 proteins in 959 species: Archae - 30%3B Bacteria - 1845%3…		0.659312	0.000414679	0.00369635	0.0385223	0.841055	0.999831	-0.0274653	0.893701	0.99949	0.159161	0.433486	0.740813	-0.265983	0.177668	0.469928	-0.155592	0.474191	0.784322	6.12857	7.54451	8.43723	8.54754	4.22846	5.3753	5.23698	4.69828	5.88976	4.21411	4.52641	5.37984	5.08407	4.68374	5.62679	3.82816	5.18133	6.96186	4.375	5.41536	4.38305	3.81532	4.34452	3.79006	4.53866	4.66102	4.05792
AT1G54320	LEM3 (ligand-effect modulator 3) family protein / CDC50 family protein%3B INVOLVED IN: biological_process unknown%3B LOCATED IN: chloroplast%2C membrane%3B EXPRESSED IN: 24 plant structures%3B EXPRESSED DURING: 15 growth stages%3B CONTAINS InterPro DOMAIN/s: Protein of unknown function DUF284%2C transmembrane eukaryotic (InterPro:IPR005045)%3B BEST Arabidopsis thaliana protein match is: ALA-inter…		-0.671654	6.16131e-10	2.33924e-08	0.0221328	0.830362	0.999831	0.00385376	0.97902	0.999712	0.0248433	0.870044	0.958561	0.0826566	0.592735	0.826267	0.259049	0.0235	0.149243	23.9009	24.4534	22.8825	21.3081	37.8167	35.2277	35.2939	39.9855	36.2575	42.5283	35.0699	36.9577	38.1236	30.2042	35.2455	45.5579	43.6839	31.4759	44.6229	31.8103	31.0472	48.6504	34.9937	43.0606	41.6716	45.1675	47.5134
AT1G54360	TBP-ASSOCIATED FACTOR 6B (TAF6B)%3B FUNCTIONS IN: RNA polymerase II transcription factor activity%2C DNA binding%2C transcription initiation factor activity%3B INVOLVED IN: regulation of transcription factor activity%2C transcription initiation%3B LOCATED IN: nucleus%3B EXPRESSED IN: 24 plant structures%3B EXPRESSED DURING: 13 growth stages%3B CONTAINS InterPro DOMAIN/s: Protein of unknown functi…	TAF6B	-0.786153	1.61355e-07	3.76304e-06	0.00619292	0.962233	0.999831	0.0840842	0.629263	0.99949	0.187127	0.399062	0.715826	0.337487	0.0518565	0.237014	0.386193	0.00409993	0.0432013	7.88313	10.3677	9.73283	7.91191	17.7436	14.2968	15.4027	14.8031	14.2921	13.9285	17.7776	16.5864	15.3119	12.708	17.4461	20.7855	22.5472	13.0279	22.9727	12.6892	14.8819	23.8666	17.3303	22.9233	19.2456	20.3777	22.0331
AT1G54370	sodium hydrogen exchanger 5 (NHX5)%3B FUNCTIONS IN: sodium:hydrogen antiporter activity%2C sodium ion transmembrane transporter activity%3B INVOLVED IN: lithium ion transport%2C sodium ion transport%3B LOCATED IN: integral to membrane%3B EXPRESSED IN: 23 plant structures%3B EXPRESSED DURING: 13 growth stages%3B CONTAINS InterPro DOMAIN/s: Na+/H+ exchanger%2C subfamily (InterPro:IPR004709)%2C Na+/…	NHX5	-0.656622	8.00185e-06	0.000121188	-0.116343	0.397405	0.999831	0.0487873	0.74425	0.99949	0.0503062	0.754236	0.91334	0.0110332	0.949217	0.983703	0.207038	0.171247	0.491626	8.16143	8.0263	7.46867	7.89825	13.7731	11.6273	10.6841	13.9676	12.9256	11.4922	11.1033	10.8123	11.7879	13.3684	12.1319	14.5193	14.6043	12.2367	14.6057	10.6094	9.43119	14.8192	12.6847	13.7168	13.7334	15.2431	14.7345
AT1G54570	Esterase/lipase/thioesterase family protein%3B FUNCTIONS IN: transferase activity%2C transferring acyl groups other than amino-acyl groups%2C catalytic activity%3B LOCATED IN: chloroplast%2C plastoglobule%3B EXPRESSED IN: 22 plant structures%3B EXPRESSED DURING: 13 growth stages%3B CONTAINS InterPro DOMAIN/s: Diacylglycerol acyltransferase (InterPro:IPR007130)%3B BEST Arabidopsis thaliana protein…	PES1	0.475137	0.00102941	0.0080377	-0.130229	0.420651	0.999831	0.348785	0.430618	0.99949	-0.648832	6.93703e-05	0.00267884	-0.528682	0.0114753	0.0896097	-0.795664	3.98033e-05	0.00105226	5.90944	6.62548	7.32172	6.36121	4.91775	4.30081	4.95751	4.7712	4.4179	3.57532	4.09349	5.11537	2.83773	3.29034	3.6729	14.4341	3.04803	3.53815	2.87235	2.71151	3.49983	2.0164	3.85024	3.8056	3.25313	2.41083	2.59741
AT1G54820	Protein kinase superfamily protein%3B FUNCTIONS IN: protein serine/threonine kinase activity%2C protein kinase activity%2C kinase activity%2C ATP binding%3B INVOLVED IN: protein amino acid phosphorylation%3B EXPRESSED IN: 18 plant structures%3B EXPRESSED DURING: 13 growth stages%3B CONTAINS InterPro DOMAIN/s: Protein kinase%2C catalytic domain (InterPro:IPR000719)%2C Serine/threonine-protein kina…		-0.256194	0.118622	0.311379	0.00269212	0.985474	0.999831	0.512285	0.00238789	0.110199	0.822391	2.97203e-09	7.07818e-07	0.708527	4.24896e-07	3.34662e-05	0.724709	1.84296e-07	1.03835e-05	9.19525	13.477	9.87455	9.89921	12.1771	12.6844	14.9477	11.2007	14.5277	11.9986	14.3081	10.6184	19.7367	18.8045	20.6279	13.7445	22.056	23.141	19.8372	25.6585	23.3153	17.9531	21.1831	21.2846	20.3694	22.7051	20.7919
AT1G55120	beta-fructofuranosidase 5 (FRUCT5)%3B FUNCTIONS IN: hydrolase activity%2C hydrolyzing O-glycosyl compounds%2C levanase activity%3B INVOLVED IN: sucrose catabolic process%2C using beta-fructofuranosidase%2C carbohydrate metabolic process%3B LOCATED IN: vacuole%3B EXPRESSED IN: 23 plant structures%3B EXPRESSED DURING: 13 growth stages%3B CONTAINS InterPro DOMAIN/s: Glycoside hydrolase%2C family 32 …	FRUCT5	-0.753791	1.13263e-06	2.14589e-05	-0.0128734	0.911487	0.999831	-0.33217	0.030309	0.522484	-0.28646	0.0588234	0.26925	-0.0406913	0.80544	0.927693	-0.0672278	0.686969	0.891151	5.95006	7.88875	5.82453	7.50823	9.97002	11.5219	12.4702	12.195	11.8297	11.4831	11.1616	11.3223	8.54657	7.79598	9.4933	10.9347	11.1735	9.48284	7.67809	9.67643	13.3534	10.2894	8.705	12.6138	9.58442	10.1212	13.6657
AT1G55260	Bifunctional inhibitor/lipid-transfer protein/seed storage 2S albumin superfamily protein%3B FUNCTIONS IN: lipid binding%3B INVOLVED IN: lipid transport%3B LOCATED IN: nucleus%2C anchored to membrane%3B EXPRESSED IN: 22 plant structures%3B EXPRESSED DURING: 13 growth stages%3B CONTAINS InterPro DOMAIN/s: Bifunctional inhibitor/plant lipid transfer protein/seed storage (InterPro:IPR016140)%2C Plan…		0.617115	0.00321374	0.0209816	-0.281476	0.0856367	0.999831	-0.157989	0.432753	0.99949	0.141764	0.598913	0.842127	-0.185764	0.318294	0.626171	-0.547191	0.0115004	0.0908235	17.4767	20.7705	19.9742	30.5942	15.9963	17.4102	13.4807	11.3427	11.7889	12.009	12.7915	11.522	14.4562	12.8086	15.1368	9.94716	11.8977	20.4629	10.0846	22.0816	13.8671	13.207	14.2033	10.2834	11.8512	10.7219	7.54633
AT1G55350	DEFECTIVE KERNEL 1 (DEK1)%3B FUNCTIONS IN: cysteine-type endopeptidase activity%2C calcium-dependent cysteine-type endopeptidase activity%3B INVOLVED IN: cell fate specification%2C embryo development ending in seed dormancy%3B LOCATED IN: plasma membrane%3B EXPRESSED IN: 27 plant structures%3B EXPRESSED DURING: 13 growth stages%3B CONTAINS InterPro DOMAIN/s: Peptidase C2%2C calpain%2C domain III …	DEK1	-0.110602	0.633492	0.816966	-0.214636	0.294687	0.999831	0.381842	0.0698577	0.747117	0.756599	5.13332e-06	0.000352568	0.704238	0.000993484	0.0164278	0.554207	0.00182163	0.0231751	2.85289	5.75067	4.96591	3.55262	4.19452	3.54755	5.89383	4.963	3.90191	4.57175	4.95519	2.68324	4.33599	7.44284	6.69378	5.7916	7.78856	8.73311	7.41822	7.64884	5.23797	8.11124	7.10026	9.98836	6.1756	7.52931	6.98354
AT1G55370	NDH-dependent cyclic electron flow 5 (NDF5)%3B FUNCTIONS IN: carbohydrate binding%2C catalytic activity%3B EXPRESSED IN: 20 plant structures%3B EXPRESSED DURING: 13 growth stages%3B CONTAINS InterPro DOMAIN/s: Glycoside hydrolase-type carbohydrate-binding (InterPro:IPR011013)%3B BEST Arabidopsis thaliana protein match is: NDH-dependent cyclic electron flow 1 (TAIR:AT1G64770.2)%3B Has 58 Blast hit…	NDF5	0.698132	5.08378e-07	1.05981e-05	0.0541076	0.728076	0.999831	0.0721315	0.782033	0.99949	0.273831	0.115198	0.391132	0.0939963	0.661289	0.863165	-0.267342	0.117271	0.400258	10.582	11.2162	13.4708	12.1316	7.49358	7.35895	8.12162	6.35664	7.35048	6.0734	9.24905	7.8555	9.23131	8.15064	9.65643	3.85102	7.54408	8.6381	7.89064	11.5644	9.75794	4.79268	9.32451	7.56806	7.0489	6.23953	5.15641
AT1G55450	S-adenosyl-L-methionine-dependent methyltransferases superfamily protein%3B FUNCTIONS IN: methyltransferase activity%3B INVOLVED IN: response to salt stress%3B EXPRESSED IN: 20 plant structures%3B EXPRESSED DURING: 13 growth stages%3B CONTAINS InterPro DOMAIN/s: Methyltransferase type 11 (InterPro:IPR013216)%3B BEST Arabidopsis thaliana protein match is: S-adenosyl-L-methionine-dependent methyltr…		-1.35328	4.15676e-14	2.96418e-12	-0.0147168	0.880692	0.999831	0.0309376	0.874985	0.99949	-0.173528	0.392079	0.70952	0.119188	0.270708	0.582833	0.245872	0.0390236	0.205769	53.8159	35.4478	30.1684	33.8202	95.3727	108.125	86.0172	104.127	92.4422	101.514	93.5341	102.32	106.116	65.7984	100.099	131.157	109.931	65.1881	109.978	65.6485	104.712	110.374	100.811	113.363	118.613	107.818	126.831
AT1G55480	protein containing PDZ domain%2C a K-box domain%2C and a TPR region (ZKT)%3B FUNCTIONS IN: binding%3B INVOLVED IN: response to wounding%3B LOCATED IN: chloroplast thylakoid membrane%2C chloroplast stroma%2C chloroplast%2C chloroplast envelope%3B EXPRESSED IN: 23 plant structures%3B EXPRESSED DURING: 15 growth stages%3B CONTAINS InterPro DOMAIN/s: Tetratricopeptide-like helical (InterPro:IPR011990…	ZKT	0.687693	5.5899e-09	1.77795e-07	0.0596832	0.652411	0.999831	0.0448622	0.801117	0.99949	0.265732	0.081477	0.324004	0.217605	0.188852	0.484807	-0.00233858	0.986304	0.995941	106.076	96.9235	113.523	116.352	63.4876	69.6447	77.6948	59.3693	70.115	58.4623	84.2138	69.3141	83.281	68.9338	77.5636	49.3434	72.3419	89.4825	67.7759	96.7184	96.1927	58.1674	84.2509	76.7565	77.5171	65.6252	61.0225
AT1G55490	chaperonin 60 beta (CPN60B)%3B FUNCTIONS IN: protein binding%3B INVOLVED IN: protein folding%2C systemic acquired resistance%2C cell death%2C response to cold%2C chaperone mediated protein folding requiring cofactor%3B LOCATED IN: in 8 components%3B EXPRESSED IN: 26 plant structures%3B EXPRESSED DURING: 15 growth stages%3B CONTAINS InterPro DOMAIN/s: Chaperonin Cpn60/TCP-1 (InterPro:IPR002423)%2C…	CPN60B	0.53828	0.000476704	0.00417602	-0.0889158	0.494298	0.999831	0.388049	0.0372972	0.570003	0.790737	1.55092e-07	2.00173e-05	0.652151	0.000161048	0.00419964	0.306698	0.0150382	0.108682	97.5798	136.242	114.295	143.42	82.7606	78.1774	102.8	76.7695	79.9186	80.4983	92.7704	67.664	120.56	93.381	145.555	86.7776	126.028	180.756	139.72	145.285	164.275	98.662	124.46	149.686	106.709	110.023	102.094
AT1G55675	unknown protein%3B FUNCTIONS IN: molecular_function unknown%3B INVOLVED IN: biological_process unknown%3B LOCATED IN: endomembrane system%3B Has 35333 Blast hits to 34131 proteins in 2444 species: Archae - 798%3B Bacteria - 22429%3B Metazoa - 974%3B Fungi - 991%3B Plants - 531%3B Viruses - 0%3B Other Eukaryotes - 9610 (source: NCBI BLink).		0.384617	0.0293651	0.117702	0.000937738	0.995231	0.999831	-0.229841	0.301893	0.980081	-0.449432	0.00350618	0.0461787	-0.605367	0.000424906	0.00874137	-0.508799	0.004087	0.0431592	35.5181	23.9296	38.6051	33.1201	26.2506	28.484	20.5037	25.7761	22.3292	23.22	23.9228	31.0401	26.166	27.6115	15.5547	16.7397	16.5911	17.3209	20.0141	20.2674	14.6571	16.379	20.8174	14.9675	21.2153	16.1543	16.2759
AT1G55805	BolA-like family protein%3B FUNCTIONS IN: transcription regulator activity%3B INVOLVED IN: biological_process unknown%3B LOCATED IN: chloroplast%3B EXPRESSED IN: 23 plant structures%3B EXPRESSED DURING: 13 growth stages%3B CONTAINS InterPro DOMAIN/s: BolA-like protein (InterPro:IPR002634)%3B BEST Arabidopsis thaliana protein match is: chloroplast sulfur E (TAIR:AT4G26500.1)%3B Has 3687 Blast hits…		0.727356	3.38926e-05	0.000435199	0.15311	0.366065	0.999831	0.0994017	0.634252	0.99949	0.059039	0.739644	0.908598	-0.0101678	0.962721	0.98806	-0.28482	0.160117	0.475383	17.7589	12.8568	16.7796	18.6884	10.2683	9.32375	10.6682	9.77931	11.6756	9.53965	12.775	10.798	14.006	11.3543	8.19837	9.41693	9.23694	10.5006	9.54703	12.6447	12.8754	6.48812	10.1873	10.3307	7.99183	7.72279	9.21428
AT1G55810	uridine kinase-like 3 (UKL3)%3B FUNCTIONS IN: uracil phosphoribosyltransferase activity%2C phosphotransferase activity%2C alcohol group as acceptor%2C kinase activity%2C ATP binding%3B INVOLVED IN: biosynthetic process%2C metabolic process%3B LOCATED IN: cellular_component unknown%3B EXPRESSED IN: 22 plant structures%3B EXPRESSED DURING: 13 growth stages%3B CONTAINS InterPro DOMAIN/s: Phosphoribu…	UKL3	0.348578	0.0512427	0.175232	-0.0903699	0.559734	0.999831	-0.348652	0.0508943	0.66358	-0.308413	0.100555	0.362409	-0.527864	0.00514424	0.0513812	-0.661621	0.00123775	0.0172456	4.77693	5.02241	7.2722	5.40779	4.58428	4.03645	4.62135	4.48414	4.42277	4.21596	3.65044	4.35126	3.55751	3.94266	3.61497	2.80878	3.46748	4.28431	2.63508	4.01439	3.57668	2.3881	3.58588	2.82629	3.06501	3.18446	2.22191
AT1G55860	ubiquitin-protein ligase 1 (UPL1)%3B FUNCTIONS IN: ubiquitin-protein ligase activity%3B INVOLVED IN: protein ubiquitination%2C ubiquitin-dependent protein catabolic process%3B LOCATED IN: cytosol%2C mitochondrion%2C ubiquitin ligase complex%2C membrane%3B EXPRESSED IN: guard cell%2C cultured cell%2C trichome%2C leaf%3B CONTAINS InterPro DOMAIN/s: Ubiquitin-associated/translation elongation factor…	UPL1	-0.22133	0.433864	0.671041	-0.199268	0.378361	0.999831	0.458421	0.0686927	0.741345	0.814271	3.19697e-06	0.000244944	0.803581	0.00255703	0.0315291	0.764364	4.33467e-05	0.00113199	3.31633	9.36953	6.96172	4.29683	5.48463	5.93929	8.64561	8.02333	5.24685	7.23521	8.30172	3.74956	5.44659	12.9478	10.103	10.1595	12.3024	14.5864	11.6319	11.1122	5.89243	13.724	13.4118	16.2507	10.2752	14.5101	11.3479
AT1G55910	zinc transporter 11 precursor (ZIP11)%3B FUNCTIONS IN: cation transmembrane transporter activity%2C metal ion transmembrane transporter activity%3B INVOLVED IN: cation transport%2C metal ion transport%2C transmembrane transport%3B LOCATED IN: endomembrane system%2C membrane%3B EXPRESSED IN: 22 plant structures%3B EXPRESSED DURING: 13 growth stages%3B CONTAINS InterPro DOMAIN/s: Zinc/iron permease…	ZIP11	-2.1111	2.68856e-36	3.99665e-33	0.135689	0.387357	0.999831	0.4121	0.103794	0.835617	0.408046	0.19813	0.516224	0.517978	0.00792297	0.0692748	0.82737	1.41919e-07	8.23598e-06	5.09112	7.00956	5.13588	4.76448	24.1705	24.2731	20.8479	26.602	19.6403	24.4531	31.19	29.9297	36.9551	17.2064	29.2166	44.605	42.3448	19.7541	49.6754	16.1184	22.3875	42.6597	32.9668	39.905	36.8596	39.6701	52.2551
AT1G55920	serine acetyltransferase 2%3B1 (SERAT2%3B1)%3B FUNCTIONS IN: serine O-acetyltransferase activity%3B INVOLVED IN: cellular response to sulfate starvation%2C response to cold%3B LOCATED IN: cytosol%2C chloroplast%2C nucleus%3B EXPRESSED IN: 22 plant structures%3B EXPRESSED DURING: 13 growth stages%3B CONTAINS InterPro DOMAIN/s: Hexapeptide transferase%2C conserved site (InterPro:IPR018357)%2C Serin…	SERAT2%3B1	-0.769628	0.0010122	0.00794508	-0.162833	0.382137	0.999831	0.328261	0.237012	0.971214	-0.704968	0.00047301	0.0110394	-0.339033	0.111918	0.365801	-0.182912	0.347521	0.690285	13.5689	9.7561	11.711	6.30819	17.0522	20.2903	12.988	20.5554	15.1947	14.786	12.7535	20.249	19.3859	17.9358	15.0602	36.8221	8.4267	10.7599	10.9189	13.5013	18.1824	15.3302	12.4492	10.3153	18.4058	15.4196	13.345
AT1G56120	Leucine-rich repeat transmembrane protein kinase%3B FUNCTIONS IN: kinase activity%3B INVOLVED IN: protein amino acid phosphorylation%3B CONTAINS InterPro DOMAIN/s: Protein kinase%2C ATP binding site (InterPro:IPR017441)%2C Serine/threonine-protein kinase domain (InterPro:IPR002290)%2C Leucine-rich repeat (InterPro:IPR001611)%2C Serine-threonine/tyrosine-protein kinase (InterPro:IPR001245)%2C Prot…		-3.87212	1.12186e-33	1.24893e-30	0.098463	0.554154	0.999831	0.939721	0.0044049	0.173133	1.07346	0.0727724	0.303066	1.33175	0.00399156	0.0428871	1.70254	1.14703e-05	0.000365782	0.538182	1.38316	0.407185	0.455724	9.01787	8.23301	10.4089	13.6501	9.7632	10.8494	10.4223	13.1227	18.4722	7.79248	22.708	30.4968	35.8818	8.07723	35.6322	7.85117	11.9257	36.0172	14.653	41.9862	17.9912	35.1028	48.7662
AT1G56150	SAUR-like auxin-responsive protein family %3B CONTAINS InterPro DOMAIN/s: Auxin responsive SAUR protein (InterPro:IPR003676)%3B BEST Arabidopsis thaliana protein match is: SAUR-like auxin-responsive protein family (TAIR:AT3G12830.1)%3B Has 1156 Blast hits to 1154 proteins in 26 species: Archae - 0%3B Bacteria - 0%3B Metazoa - 0%3B Fungi - 0%3B Plants - 1155%3B Viruses - 0%3B Other Eukaryotes - 1 …		-0.160999	0.479223	0.708123	-0.0607415	0.758431	0.999831	-0.377806	0.166095	0.932699	-0.631162	0.0145521	0.117191	-1.12803	1.57521e-05	0.000676987	-0.574802	0.0201932	0.134147	7.80749	8.27835	10.592	12.7397	13.1951	10.166	8.52681	12.4153	9.42528	9.46794	12.6046	10.9768	8.79399	5.58385	7.42366	12.475	6.98643	4.9448	10.4077	6.35143	3.43164	4.32978	5.40746	7.07603	6.03427	7.14352	9.36685
AT1G56280	drought-induced 19 (DI19)%3B CONTAINS InterPro DOMAIN/s: Drought induced 19/ RING finger protein 114 (InterPro:IPR008598)%3B BEST Arabidopsis thaliana protein match is: Drought-responsive family protein (TAIR:AT3G05700.1)%3B Has 243 Blast hits to 243 proteins in 23 species: Archae - 0%3B Bacteria - 0%3B Metazoa - 5%3B Fungi - 0%3B Plants - 238%3B Viruses - 0%3B Other Eukaryotes - 0 (source: NCBI …	DI19	-0.204238	0.192164	0.423672	-0.0414034	0.749118	0.999831	-0.294358	0.063204	0.722265	-0.750452	5.15526e-07	5.4473e-05	-0.640695	1.77087e-05	0.000744497	-0.505762	6.36176e-05	0.00157213	396.211	260.617	379.471	385.752	386.486	447.677	350.276	462.766	418.069	355.878	354.27	473.848	402.556	369.041	288.94	284.472	229.451	214.479	234.093	305.408	323.76	273.012	235.516	228.832	302.068	306.538	269.488
AT1G56340	calreticulin 1a (CRT1a)%3B FUNCTIONS IN: unfolded protein binding%2C calcium ion binding%3B INVOLVED IN: response to oxidative stress%2C response to cadmium ion%2C response to salt stress%2C calcium ion homeostasis%3B LOCATED IN: mitochondrion%2C endoplasmic reticulum%2C plasma membrane%2C chloroplast%3B EXPRESSED IN: 27 plant structures%3B EXPRESSED DURING: 14 growth stages%3B CONTAINS InterPro …	CRT1a	-0.0818749	0.511851	0.734937	0.136425	0.0896153	0.999831	0.254297	0.2976	0.980081	0.298939	0.121442	0.402249	0.639794	0.00112727	0.01804	0.585882	0.0241502	0.151301	33.9548	46.5057	36.7553	43.0035	43.3887	42.7096	40.7471	43.8077	46.1708	46.0385	46.1201	49.2234	39.8023	36.6506	43.565	84.1407	72.8484	39.2934	56.9844	41.8507	52.6889	86.882	46.257	81.2985	42.5793	44.9548	106.473
AT1G56440	Tetratricopeptide repeat (TPR)-like superfamily protein%3B FUNCTIONS IN: binding%3B INVOLVED IN: biological_process unknown%3B LOCATED IN: cellular_component unknown%3B CONTAINS InterPro DOMAIN/s: Tetratricopeptide TPR-1 (InterPro:IPR001440)%2C Tetratricopeptide-like helical (InterPro:IPR011990)%2C Tetratricopeptide repeat-containing (InterPro:IPR013026)%2C Tetratricopeptide repeat (InterPro:IPR0…	TPR5	-0.717055	8.47636e-05	0.000958488	0.0718054	0.650049	0.999831	0.158072	0.493248	0.99949	-0.121598	0.579538	0.83304	0.0953935	0.552937	0.804071	0.129815	0.46837	0.780851	4.3888	3.26626	3.94875	3.13144	6.50923	5.7423	6.16114	5.8862	5.41102	6.22779	6.49999	7.27015	7.74902	4.36332	6.10954	9.04603	6.74819	3.98374	7.31359	4.39741	7.03629	6.89212	5.49288	6.63108	5.88289	6.69524	7.58622
AT1G56460	HIT zinc finger %3BPAPA-1-like conserved region%3B LOCATED IN: chloroplast%3B CONTAINS InterPro DOMAIN/s: Zinc finger%2C HIT-type (InterPro:IPR007529)%2C PAPA-1-like conserved region (InterPro:IPR006880)%3B BEST Arabidopsis thaliana protein match is: HIT zinc finger %3BPAPA-1-like conserved region (TAIR:AT2G47350.1)%3B Has 6888 Blast hits to 5170 proteins in 562 species: Archae - 10%3B Bacteria -…		-0.831893	3.51508e-07	7.62389e-06	0.155985	0.30543	0.999831	0.0913709	0.616343	0.99949	0.0787789	0.676736	0.880493	0.173954	0.305899	0.61553	0.323055	0.0524794	0.248631	9.96745	11.7124	8.54925	9.45004	14.8459	16.131	18.3414	21.8191	20.0247	19.8436	16.1393	23.0971	19.5233	15.6023	16.8349	23.9856	21.0502	14.7063	23.4216	16.2747	18.3657	25.3804	17.5699	19.285	19.0133	23.4159	24.9325
AT1G56510	WHITE RUST RESISTANCE 4 (WRR4)%3B FUNCTIONS IN: transmembrane receptor activity%2C nucleoside-triphosphatase activity%2C nucleotide binding%2C ATP binding%3B INVOLVED IN: defense response to fungus%2C incompatible interaction%2C defense response%3B LOCATED IN: intrinsic to membrane%3B EXPRESSED IN: 17 plant structures%3B EXPRESSED DURING: 10 growth stages%3B CONTAINS InterPro DOMAIN/s: ATPase%2C …	WRR4	-0.439863	0.00421898	0.026007	-0.0387811	0.778837	0.999831	0.362786	0.0460206	0.63272	0.306627	0.0711281	0.299417	0.631485	0.00252012	0.0312336	0.592925	0.000144929	0.00312584	8.19564	9.32149	7.12939	6.36013	9.20491	10.2352	10.8844	12.0265	9.48215	10.7075	12.3225	8.86264	10.7156	12.55	12.9772	18.3173	17.0416	10.9078	13.3102	11.3516	11.3549	18.7942	13.2538	22.4722	13.8492	15.185	19.3255
AT1G56550	RhamnoGalacturonan speci%26#64257%3Bc Xylosyltransferase 1 (RXGT1)%3B FUNCTIONS IN: UDP-xylosyltransferase activity%3B INVOLVED IN: biological_process unknown%3B LOCATED IN: endoplasmic reticulum%3B EXPRESSED IN: rosette leaf%2C fruit distal end%2C cauline leaf%2C fruit proximal end%2C socket cell%3B CONTAINS InterPro DOMAIN/s: Reticulon (InterPro:IPR003388)%2C Nucleotide-diphospho-sugar transfer…	RGXT3	-2.70538	5.89524e-11	2.60699e-09	0.153593	0.517616	0.999831	0.73305	0.00436559	0.171976	0.685702	0.0747577	0.308512	1.15739	2.55757e-05	0.0010155	1.37629	2.57028e-08	1.78671e-06	0.243984	0.727831	0.184597	0.303826	2.70845	2.067	2.73036	2.20135	2.20012	3.08166	2.3365	3.12086	3.41552	3.05532	4.31588	5.4761	5.6009	1.72847	6.08902	2.29065	4.66488	7.53128	3.19895	6.36176	4.82862	7.88628	6.42894
AT1G56600	galactinol synthase 2 (GolS2)%3B CONTAINS InterPro DOMAIN/s: Glycosyl transferase%2C family 8 (InterPro:IPR002495)%3B BEST Arabidopsis thaliana protein match is: galactinol synthase 3 (TAIR:AT1G09350.1)%3B Has 1296 Blast hits to 1295 proteins in 304 species: Archae - 0%3B Bacteria - 134%3B Metazoa - 258%3B Fungi - 290%3B Plants - 471%3B Viruses - 73%3B Other Eukaryotes - 70 (source: NCBI BLink).	GolS2	-0.0195308	0.963448	0.985635	0.261196	0.129082	0.999831	-0.30922	0.199668	0.950258	-1.07818	2.76822e-07	3.32723e-05	-0.850707	0.0864938	0.317435	-0.872035	0.0010527	0.0153406	59.4131	17.339	55.7861	64.8036	42.5655	64.9734	54.8755	38.7152	57.1313	55.6875	74.5653	54.1152	40.9147	58.2447	28.5331	34.7069	18.8542	29.3394	20.426	27.0649	22.2561	48.6053	32.1283	9.08844	37.7776	30.4266	14.8875
AT1G56660	unknown protein%3B Has 665200 Blast hits to 205811 proteins in 4684 species: Archae - 3320%3B Bacteria - 107592%3B Metazoa - 249086%3B Fungi - 76753%3B Plants - 38542%3B Viruses - 3008%3B Other Eukaryotes - 186899 (source: NCBI BLink).		-0.726783	0.0261781	0.107693	-0.458587	0.120553	0.999831	0.625779	0.0321259	0.533826	0.212326	0.420754	0.729876	0.972736	5.13387e-08	5.47338e-06	1.28028	7.70147e-06	0.00026065	4.51129	3.23502	2.03845	1.264	3.54337	5.50538	4.08798	5.27635	3.09092	4.28283	1.40007	4.50821	3.55725	6.58351	8.99718	9.29973	6.05045	4.04427	7.63455	3.66528	8.29367	9.26411	8.49479	10.0769	6.85748	17.3204	9.61747
AT1G57590	Pectinacetylesterase family protein%3B CONTAINS InterPro DOMAIN/s: Pectinacetylesterase (InterPro:IPR004963)%3B BEST Arabidopsis thaliana protein match is: Pectinacetylesterase family protein (TAIR:AT5G26670.1)%3B Has 541 Blast hits to 533 proteins in 91 species: Archae - 0%3B Bacteria - 38%3B Metazoa - 118%3B Fungi - 0%3B Plants - 298%3B Viruses - 0%3B Other Eukaryotes - 87 (source: NCBI BLink).		0.00795394	0.975763	0.990065	0.136285	0.500271	0.999831	-1.18896	3.58731e-06	0.000617302	-2.05259	1.83468e-10	6.78514e-08	-1.75711	1.14975e-07	1.08228e-05	-1.59202	2.34712e-06	9.48916e-05	5.23616	2.34301	3.30137	2.86899	3.29017	3.42207	3.59317	3.41202	3.74959	2.9826	4.17865	4.11629	1.90039	1.22944	1.294	1.64279	0.261307	0.893024	1.15303	1.00841	0.898453	1.49405	1.38766	0.382284	1.81036	1.01044	0.602791
AT1G57630	Toll-Interleukin-Resistance (TIR) domain family protein%3B FUNCTIONS IN: transmembrane receptor activity%3B INVOLVED IN: signal transduction%2C defense response%2C innate immune response%3B LOCATED IN: intrinsic to membrane%3B EXPRESSED IN: 7 plant structures%3B EXPRESSED DURING: 9 growth stages%3B CONTAINS InterPro DOMAIN/s: Toll-Interleukin receptor (InterPro:IPR000157)%3B BEST Arabidopsis thal…		-1.78206	0.000111048	0.00120023	0.0911992	0.809491	0.999831	0.817431	0.0260172	0.484994	0.0693852	0.884421	0.962676	0.520412	0.166135	0.453388	0.188738	0.580594	0.843071	1.22642	2.39213	1.08255	0.458168	3.59627	4.4529	3.10744	6.91589	2.76481	4.55601	3.42555	8.00714	5.087	5.51928	8.93299	12.2833	5.20232	1.12628	4.35105	8.26666	5.26093	5.88535	3.59234	11.0005	5.40997	4.43749	5.64746
AT1G57770	FAD/NAD(P)-binding oxidoreductase family protein%3B FUNCTIONS IN: oxidoreductase activity%3B LOCATED IN: chloroplast%3B EXPRESSED IN: 21 plant structures%3B EXPRESSED DURING: 13 growth stages%3B CONTAINS InterPro DOMAIN/s: Amine oxidase (InterPro:IPR002937)%3B BEST Arabidopsis thaliana protein match is: carotenoid isomerase (TAIR:AT1G06820.1)%3B Has 6263 Blast hits to 6155 proteins in 967 species…		0.630955	1.7148e-05	0.000239695	-0.110581	0.498037	0.999831	0.0367267	0.856564	0.99949	0.0373404	0.814084	0.93738	0.0458322	0.810968	0.930395	-0.0166968	0.923048	0.977928	11.2614	11.5613	12.2757	12.7075	8.71944	6.40771	8.60964	7.22319	7.0776	7.24342	8.4617	6.17264	9.40851	6.72527	9.60759	6.18269	8.73618	8.29026	7.99184	6.98941	8.42519	5.98072	7.62302	10.0198	7.3811	8.2394	7.59146
AT1G57990	purine permease 18 (PUP18)%3B FUNCTIONS IN: purine transmembrane transporter activity%3B INVOLVED IN: purine transport%3B LOCATED IN: plasma membrane%2C membrane%3B EXPRESSED IN: cultured cell%3B CONTAINS InterPro DOMAIN/s: Protein of unknown function DUF250 (InterPro:IPR004853)%3B BEST Arabidopsis thaliana protein match is: purine permease 17 (TAIR:AT1G57943.2)%3B Has 332 Blast hits to 324 prote…	PUP18	-0.581947	0.292693	0.543119	-0.300552	0.269561	0.999831	-0.376257	0.268432	0.977291	-0.968682	0.000121362	0.00403792	-0.600906	0.00797898	0.0695739	-0.899657	0.000442575	0.00769133	12.5895	3.40189	3.32341	3.10616	8.62534	8.60088	5.26674	11.2055	5.55457	6.4689	4.5696	10.535	3.90423	4.9727	5.50928	11.6422	4.05146	4.87773	5.12424	3.22895	6.22963	5.73776	5.31724	5.00679	3.92767	4.20041	5.53838
AT1G58225	unknown protein%3B FUNCTIONS IN: molecular_function unknown%3B INVOLVED IN: biological_process unknown%3B LOCATED IN: endomembrane system%3B Has 4 Blast hits to 4 proteins in 2 species: Archae - 0%3B Bacteria - 0%3B Metazoa - 0%3B Fungi - 0%3B Plants - 4%3B Viruses - 0%3B Other Eukaryotes - 0 (source: NCBI BLink).		-2.4582	9.29068e-12	4.62738e-10	0.573761	0.0121867	0.999831	1.75331	6.27159e-06	0.00101526	1.68353	0.000935455	0.0180258	1.59106	0.00170449	0.0241317	2.04177	2.13248e-12	3.00804e-10	4.41636	5.44714	1.39225	2.06234	17.9222	18.3066	12.0059	25.7343	20.0586	34.8633	30.2512	24.9353	45.7959	33.9171	41.215	129.233	109.371	21.4374	61.457	46.513	23.2749	91.2167	31.5701	78.0746	54.4952	56.3275	119.619
AT1G58270	ZW9%3B FUNCTIONS IN: molecular_function unknown%3B INVOLVED IN: biological_process unknown%3B LOCATED IN: endomembrane system%3B EXPRESSED IN: 18 plant structures%3B EXPRESSED DURING: 12 growth stages%3B CONTAINS InterPro DOMAIN/s: TRAF-like (InterPro:IPR008974)%2C MATH (InterPro:IPR002083)%3B BEST Arabidopsis thaliana protein match is: TRAF-like family protein (TAIR:AT3G28220.1)%3B Has 867 Blast…	ZW9	0.51874	0.0228005	0.0968608	-0.154675	0.423728	0.999831	-1.06757	1.7866e-05	0.0023884	-1.3002	1.93725e-07	2.44302e-05	-1.41859	1.21794e-07	1.1409e-05	-2.17183	1.00145e-15	2.44975e-13	16.789	26.2945	20.4898	28.2462	18.0989	21.8254	12.0478	12.535	15.756	12.2703	14.4289	15.5183	5.84377	9.7862	6.29153	8.84038	5.27316	6.2843	5.57285	9.15729	6.2738	5.42089	8.84303	3.77152	5.15099	2.71874	2.94345
AT1G58420	Uncharacterised conserved protein UCP031279%3B CONTAINS InterPro DOMAIN/s: Uncharacterised conserved protein UCP031279 (InterPro:IPR016972)%3B BEST Arabidopsis thaliana protein match is: Uncharacterised conserved protein UCP031279 (TAIR:AT1G10140.1)%3B Has 61 Blast hits to 61 proteins in 11 species: Archae - 0%3B Bacteria - 0%3B Metazoa - 0%3B Fungi - 0%3B Plants - 61%3B Viruses - 0%3B Other Euka…		-0.460476	0.446074	0.681776	-0.229117	0.595607	0.999831	1.48946	0.0106171	0.304705	1.31708	0.00241999	0.0357167	1.39667	0.000420218	0.00868196	1.10118	0.0137846	0.102583	2.98836	0.316494	0.695683	1.48852	2.40737	1.00155	1.16488	2.99584	1.09741	1.48019	1.83447	1.96024	1.78777	2.6987	4.30547	12.5379	7.11244	2.53323	3.48712	5.75512	3.83162	6.08204	3.07807	6.90489	2.52133	3.77054	5.99833
AT1G58520	RXW8%3B LOCATED IN: endomembrane system%2C membrane%3B CONTAINS InterPro DOMAIN/s: Protein of unknown function DUF221 (InterPro:IPR003864)%3B BEST Arabidopsis thaliana protein match is: Early-responsive to dehydration stress protein (ERD4) (TAIR:AT1G10090.1)%3B Has 30201 Blast hits to 17322 proteins in 780 species: Archae - 12%3B Bacteria - 1396%3B Metazoa - 17338%3B Fungi - 3422%3B Plants - 5037…	RXW8	0.589281	0.00289711	0.0192526	-0.0365627	0.881965	0.999831	-0.102526	0.736452	0.99949	0.251702	0.345373	0.671828	-0.0681667	0.780669	0.918344	-0.241013	0.316168	0.661464	4.64914	4.93269	5.19432	4.78096	2.51296	3.19452	4.64435	2.70626	2.65171	3.16945	4.62776	2.37127	2.09946	4.61686	3.43315	2.00274	3.0436	4.98437	2.73983	4.86187	2.10767	3.06029	3.96056	3.39949	2.97998	3.13523	2.25084
AT1G58602	LRR and NB-ARC domains-containing disease resistance protein%3B FUNCTIONS IN: ATP binding%3B INVOLVED IN: defense response%2C apoptosis%3B CONTAINS InterPro DOMAIN/s: NB-ARC (InterPro:IPR002182)%2C Disease resistance protein (InterPro:IPR000767)%3B BEST Arabidopsis thaliana protein match is: Disease resistance protein (CC-NBS-LRR class) family (TAIR:AT1G59218.2)%3B Has 17665 Blast hits to 14865 p…		-0.767756	1.49077e-06	2.74373e-05	0.0138041	0.88804	0.999831	-0.00239437	0.986932	0.999712	0.0218027	0.891697	0.965064	0.17254	0.271663	0.583876	0.284486	0.0353494	0.192647	28.2933	45.6192	36.4692	32.4838	52.0579	59.4942	65.9407	67.2455	60.225	63.5804	63.2925	60.2961	57.1449	52.7686	59.1124	75.8196	72.3464	52.6727	73.4777	51.1928	53.636	78.6972	62.9842	81.8234	64.7685	76.3869	84.5567
AT1G59580	mitogen-activated protein kinase homolog 2 (MPK2)%3B CONTAINS InterPro DOMAIN/s: Protein kinase%2C ATP binding site (InterPro:IPR017441)%2C MAP kinase%2C conserved site (InterPro:IPR003527)%2C Protein kinase%2C catalytic domain (InterPro:IPR000719)%2C Serine/threonine-protein kinase domain (InterPro:IPR002290)%2C Serine/threonine-protein kinase-like domain (InterPro:IPR017442)%2C Protein kinase-l…	MPK2	-0.731911	8.84405e-07	1.73162e-05	0.060723	0.630551	0.999831	0.110413	0.418169	0.99949	-0.0730111	0.714433	0.896702	-0.0118984	0.949864	0.983872	0.333451	0.0111655	0.0891993	13.4632	13.0917	12.3713	9.69398	22.5591	21.4243	17.7879	19.4435	22.4848	21.6562	18.0132	22.5209	21.0794	20.2396	21.2215	25.35	22.95	14.6197	24.9175	15.0819	14.3768	27.0391	18.444	21.0766	24.7915	25.6587	27.008
AT1G59590	ZCF37%3B BEST Arabidopsis thaliana protein match is: unknown protein (TAIR:AT1G10220.1)%3B Has 33 Blast hits to 33 proteins in 10 species: Archae - 0%3B Bacteria - 0%3B Metazoa - 2%3B Fungi - 0%3B Plants - 31%3B Viruses - 0%3B Other Eukaryotes - 0 (source: NCBI BLink).	ZCF37	-1.16309	1.33505e-05	0.000190404	0.120903	0.599182	0.999831	0.263713	0.269626	0.977335	0.0609848	0.799233	0.93197	0.396184	0.0866938	0.317866	0.826156	0.000314181	0.00583802	2.26774	2.16477	2.37918	2.16879	4.71182	5.62088	3.60074	6.36555	4.33044	5.12202	6.17723	6.23654	6.2081	5.04064	5.85198	7.26804	5.7943	3.99851	6.0368	5.32813	6.2258	7.8118	5.36458	7.2659	9.34371	8.6647	9.09661
AT1G59620	CW9%3B FUNCTIONS IN: ATP binding%3B INVOLVED IN: defense response%2C apoptosis%3B LOCATED IN: cellular_component unknown%3B EXPRESSED IN: 21 plant structures%3B EXPRESSED DURING: 12 growth stages%3B CONTAINS InterPro DOMAIN/s: NB-ARC (InterPro:IPR002182)%2C Disease resistance protein (InterPro:IPR000767)%3B BEST Arabidopsis thaliana protein match is: Disease resistance protein (CC-NBS-LRR class) …	CW9	-0.916878	7.79596e-07	1.54838e-05	0.0492408	0.694877	0.999831	0.120055	0.395521	0.99949	0.0885122	0.619865	0.855322	0.206718	0.190581	0.487363	0.27046	0.0771715	0.316297	5.17398	8.36903	5.29247	5.80321	10.2459	10.4745	12.6206	13.5295	11.0547	12.1866	12.8202	12.438	12.3437	11.9785	12.2734	14.4253	14.4089	10.7466	15.0495	9.85979	11.3168	14.6036	12.3543	16.0004	12.4232	15.0464	15.3282
AT1G59710	FUNCTIONS IN: molecular_function unknown%3B INVOLVED IN: biological_process unknown%3B LOCATED IN: cellular_component unknown%3B EXPRESSED IN: 23 plant structures%3B EXPRESSED DURING: 13 growth stages%3B CONTAINS InterPro DOMAIN/s: Protein of unknown function DUF569 (InterPro:IPR007679)%2C Actin cross-linking (InterPro:IPR008999)%3B BEST Arabidopsis thaliana protein match is: Actin cross-linking …		-0.984317	5.58503e-12	2.88585e-10	0.206035	0.0812902	0.999831	0.139037	0.462692	0.99949	0.0914241	0.694025	0.887597	0.349138	0.0225104	0.13915	0.360098	0.0171379	0.11935	6.75548	6.75934	6.4465	5.33543	11.9315	12.3155	13.0046	13.1177	13.5587	14.952	13.5345	15.8615	13.7579	10.6222	12.2855	18.9768	17.0082	9.13411	18.0477	9.72822	12.412	19.0704	16.1628	16.8084	14.2795	15.4438	19.2439
AT1G59840	cofactor assembly of complex C (CCB4)%3B FUNCTIONS IN: molecular_function unknown%3B INVOLVED IN: cytochrome b6f complex assembly%3B LOCATED IN: chloroplast%3B EXPRESSED IN: 20 plant structures%3B EXPRESSED DURING: 13 growth stages%3B CONTAINS InterPro DOMAIN/s: Protein of unknown function DUF2930 (InterPro:IPR021325)%3B Has 391 Blast hits to 391 proteins in 82 species: Archae - 0%3B Bacteria - 1…	CCB4	0.796356	6.84481e-07	1.37358e-05	0.0255634	0.884146	0.999831	0.152064	0.506197	0.99949	0.363588	0.0527669	0.252805	0.222744	0.182962	0.476509	0.0816205	0.663042	0.882433	9.09596	9.4278	11.2895	12.0142	6.55035	5.64034	6.68963	5.27657	5.4212	5.2141	7.93859	6.12791	7.89546	7.15907	7.81637	4.0451	6.12038	8.90294	6.80163	9.44762	7.56572	5.93837	8.15403	6.73676	6.336	7.59304	5.4383
AT1G59870	PENETRATION 3 (PEN3)%3B FUNCTIONS IN: ATPase activity%2C coupled to transmembrane movement of substances%2C cadmium ion transmembrane transporter activity%3B INVOLVED IN: in 9 processes%3B LOCATED IN: mitochondrion%2C plasma membrane%2C chloroplast%2C membrane%2C chloroplast envelope%3B EXPRESSED IN: 29 plant structures%3B EXPRESSED DURING: 13 growth stages%3B CONTAINS InterPro DOMAIN/s: ATPase%2…	PEN3	-1.10198	1.98944e-10	8.16263e-09	-0.205673	0.091294	0.999831	0.016353	0.92366	0.99949	0.0452739	0.806182	0.933619	0.243451	0.264597	0.575865	0.362435	0.00608326	0.0578254	122.186	191.378	149.317	112.801	285.076	302.83	287.924	367.01	244.268	316.981	277.246	240.693	245.68	290.727	310.756	412.825	366.854	258.293	413.972	249.788	210.519	459.216	353.337	456.066	348.175	433.195	428.46
AT1G59920	MADS-box family protein%3B BEST Arabidopsis thaliana protein match is: MADS-box family protein (TAIR:AT1G59930.1)%3B Has 225 Blast hits to 221 proteins in 10 species: Archae - 0%3B Bacteria - 0%3B Metazoa - 0%3B Fungi - 0%3B Plants - 225%3B Viruses - 0%3B Other Eukaryotes - 0 (source: NCBI BLink).		-0.255135	0.656879	0.831907	0.28474	0.565629	0.999831	1.30865	0.00166351	0.0859589	1.5164	0.000225788	0.00634813	1.31689	0.00173666	0.0243914	1.63945	0.000256402	0.00496847	3.39132	0.957792	1.05266	1.29942	2.1856	2.02063	2.20327	1.56914	2.49078	3.61799	1.11032	2.50265	5.41025	3.67513	4.88604	6.04398	6.76966	3.55931	7.65936	5.02398	6.90611	5.41347	4.07532	3.70033	7.96194	4.53069	6.40675
AT1G59930	MADS-box family protein%3B BEST Arabidopsis thaliana protein match is: MADS-box family protein (TAIR:AT1G59920.1)%3B Has 225 Blast hits to 221 proteins in 10 species: Archae - 0%3B Bacteria - 0%3B Metazoa - 0%3B Fungi - 0%3B Plants - 225%3B Viruses - 0%3B Other Eukaryotes - 0 (source: NCBI BLink).		0.0938489	0.843087	0.93045	0.034284	0.940701	0.999831	1.27842	0.00158641	0.0829551	1.36146	0.000887384	0.0174453	1.45731	0.000163463	0.0042397	1.86948	3.50839e-06	0.000133827	2.58055	1.35351	1.48757	1.65265	2.16201	1.78467	1.55678	1.10872	1.36883	1.82599	1.56905	1.96479	4.20504	3.75088	2.87697	5.33817	4.78329	2.32147	5.77272	4.25979	6.14481	4.59004	4.1136	3.53735	7.38376	4.97977	6.03581
AT1G59960	NAD(P)-linked oxidoreductase superfamily protein%3B FUNCTIONS IN: oxidoreductase activity%3B INVOLVED IN: response to salt stress%3B EXPRESSED IN: 21 plant structures%3B EXPRESSED DURING: 13 growth stages%3B CONTAINS InterPro DOMAIN/s: Aldo/keto reductase (InterPro:IPR001395)%2C Aldo/keto reductase subgroup (InterPro:IPR020471)%2C Aldo/keto reductase%2C conserved site (InterPro:IPR018170)%3B BEST…		-1.12718	4.95625e-11	2.22226e-09	-0.0192397	0.889417	0.999831	-0.383396	0.0725505	0.753921	-0.555185	0.0104293	0.0952355	-0.29735	0.0928919	0.330056	-0.057269	0.740314	0.91369	8.90986	10.0767	7.22265	6.65711	19.5283	19.487	15.5205	17.7846	19.5798	17.0224	15.0673	19.5459	14.3537	9.52618	12.5822	19.199	14.8478	8.34929	16.1943	10.035	15.4441	18.902	11.2736	13.4746	14.4162	16.7331	21.4911
AT1G60000	RNA-binding (RRM/RBD/RNP motifs) family protein%3B FUNCTIONS IN: RNA binding%2C nucleotide binding%2C nucleic acid binding%3B INVOLVED IN: biological_process unknown%3B LOCATED IN: chloroplast%3B EXPRESSED IN: 22 plant structures%3B EXPRESSED DURING: 13 growth stages%3B CONTAINS InterPro DOMAIN/s: RNA recognition motif%2C RNP-1 (InterPro:IPR000504)%2C Nucleotide-binding%2C alpha-beta plait (Inter…		0.639542	4.13839e-08	1.09897e-06	0.0651904	0.570244	0.999831	0.122661	0.538687	0.99949	0.258753	0.072589	0.302877	0.181406	0.256767	0.56685	0.00357194	0.980308	0.99408	43.3533	42.956	42.9261	51.7314	31.2864	29.0181	29.915	26.5109	29.84	26.7528	34.1925	31.5625	38.9727	31.485	36.5223	20.3455	28.3137	37.1744	33.2534	41.5917	41.5648	26.1081	35.3208	29.955	34.6232	28.9176	25.0107
AT1G60260	beta glucosidase 5 (BGLU5)%3B FUNCTIONS IN: cation binding%2C hydrolase activity%2C hydrolyzing O-glycosyl compounds%2C catalytic activity%3B INVOLVED IN: carbohydrate metabolic process%3B LOCATED IN: endomembrane system%3B CONTAINS InterPro DOMAIN/s: Glycoside hydrolase%2C family 1 (InterPro:IPR001360)%2C Glycoside hydrolase%2C family 1%2C active site (InterPro:IPR018120)%2C Glycoside hydrolase%…	BGLU5	0.102753	0.512365	0.735239	-0.0892204	0.488811	0.999831	-0.624956	0.00143943	0.0782843	-0.619322	0.000779096	0.0159155	-0.753148	1.40227e-08	1.71263e-06	-0.683704	1.41136e-05	0.000434309	34.116	26.6479	32.2565	41.1841	30.9925	34.0031	26.3843	34.3355	28.3867	26.242	28.8985	34.3689	18.5208	27.8008	19.9769	15.1755	15.69	20.1496	18.855	27.4403	19.7423	19.2954	19.0342	16.8562	18.5024	23.4939	17.1815
AT1G60730	NAD(P)-linked oxidoreductase superfamily protein%3B FUNCTIONS IN: oxidoreductase activity%2C aldo-keto reductase activity%3B INVOLVED IN: oxidation reduction%3B EXPRESSED IN: 7 plant structures%3B EXPRESSED DURING: LP.06 six leaves visible%2C LP.04 four leaves visible%2C 4 anthesis%2C petal differentiation and expansion stage%3B CONTAINS InterPro DOMAIN/s: Aldo/keto reductase (InterPro:IPR001395)…		-0.888092	0.000630256	0.00529552	0.0371245	0.909166	0.999831	0.346738	0.441135	0.99949	-0.635775	0.0398477	0.216522	-0.350066	0.204338	0.505931	-0.0695026	0.789121	0.931421	3.58377	3.54646	2.71145	3.45864	6.66181	6.12647	3.54701	8.47661	5.22768	4.71512	3.99205	11.311	5.05174	4.42645	4.13692	18.0548	3.91224	2.3508	5.69952	4.04402	4.94136	6.62346	4.49883	3.50418	5.92824	6.48346	5.44358
AT1G60810	ATP-citrate lyase A-2 (ACLA-2)%3B CONTAINS InterPro DOMAIN/s: ATP-grasp fold%2C subdomain 2 (InterPro:IPR013816)%2C ATP-grasp fold%2C succinyl-CoA synthetase-type (InterPro:IPR013650)%2C Succinyl-CoA synthetase-like (InterPro:IPR016102)%3B BEST Arabidopsis thaliana protein match is: ATP-citrate lyase A-1 (TAIR:AT1G10670.4)%3B Has 5556 Blast hits to 5555 proteins in 1577 species: Archae - 133%3B B…	ACLA-2	-0.736204	0.000478732	0.0041884	0.0259671	0.89926	0.999831	-0.14642	0.469158	0.99949	-0.155233	0.487186	0.777537	-0.00407977	0.982064	0.994153	0.210532	0.356161	0.697909	2.86275	2.7471	2.42847	4.01861	5.12392	4.91357	5.0005	5.1528	4.6936	3.73828	5.12299	6.76186	5.26244	3.36085	4.6036	5.15028	5.45479	2.93627	5.73084	4.07226	4.46553	4.86053	4.79161	6.02586	4.21971	5.77543	7.72306
AT1G60890	Phosphatidylinositol-4-phosphate 5-kinase family protein%3B FUNCTIONS IN: 1-phosphatidylinositol-4-phosphate 5-kinase activity%2C phosphatidylinositol phosphate kinase activity%2C ATP binding%3B INVOLVED IN: phosphatidylinositol metabolic process%3B LOCATED IN: plasma membrane%3B EXPRESSED IN: 22 plant structures%3B EXPRESSED DURING: 13 growth stages%3B CONTAINS InterPro DOMAIN/s: Phosphatidylino…		-0.321852	0.1058	0.288377	0.223972	0.177419	0.999831	0.417081	0.0345702	0.549753	0.518941	0.00269523	0.038283	0.513318	0.00284429	0.0340064	0.64294	0.000234685	0.00462313	6.24501	8.17071	6.47394	5.01835	7.05324	8.6856	10.4031	6.43358	9.95612	10.459	9.72886	8.09112	8.90873	10.3155	10.6269	13.756	12.0184	11.1171	13.2031	10.5983	9.94595	12.1718	12.705	11.9185	13.196	13.1165	12.2161
AT1G61100	disease resistance protein (TIR class)%2C putative%3B BEST Arabidopsis thaliana protein match is: COP1-interacting protein 7 (TAIR:AT4G27430.2)%3B Has 1636 Blast hits to 1307 proteins in 221 species: Archae - 4%3B Bacteria - 130%3B Metazoa - 666%3B Fungi - 143%3B Plants - 195%3B Viruses - 9%3B Other Eukaryotes - 489 (source: NCBI BLink).		-0.508127	0.000178001	0.00180856	-0.0934668	0.482476	0.999831	0.376425	0.00419588	0.166557	0.428815	0.00998738	0.0920745	0.645119	1.86795e-05	0.000780214	0.46265	0.000964918	0.0143218	11.7285	11.7873	12.5804	9.57652	15.2368	17.1054	18.5574	14.3996	13.5844	17.575	16.7054	13.57	20.3597	19.6951	24.3306	20.602	23.1527	26.6834	22.0853	16.4401	19.9061	29.4987	27.4584	25.7658	23.3637	24.9963	19.7496
AT1G61140	embryo sac development arrest 16 (EDA16)%3B FUNCTIONS IN: helicase activity%2C DNA binding%2C zinc ion binding%2C nucleic acid binding%2C ATP binding%3B INVOLVED IN: embryo sac development%3B EXPRESSED IN: 24 plant structures%3B EXPRESSED DURING: 15 growth stages%3B CONTAINS InterPro DOMAIN/s: Zinc finger%2C RING-type%2C conserved site (InterPro:IPR017907)%2C Zinc finger%2C RING-type (InterPro:IP…	EDA16	-0.554101	0.00992717	0.0513085	-0.0641407	0.67185	0.999831	0.41832	0.0471588	0.637428	0.486729	0.0162144	0.125683	0.594428	0.00149057	0.022041	0.581257	0.000545905	0.00911807	2.13926	4.00984	2.81684	2.51253	3.64117	3.59746	4.75468	4.98905	4.34788	4.28307	3.97749	3.69651	4.2732	4.81146	6.18589	7.47799	7.43937	5.41218	6.72179	4.33673	4.85743	7.17296	5.98032	7.72231	5.82039	6.86583	6.54424
AT1G61170	unknown protein%3B FUNCTIONS IN: molecular_function unknown%3B INVOLVED IN: N-terminal protein myristoylation%3B LOCATED IN: cellular_component unknown%3B EXPRESSED IN: 19 plant structures%3B EXPRESSED DURING: 12 growth stages%3B BEST Arabidopsis thaliana protein match is: unknown protein (TAIR:AT1G11125.1)%3B Has 54 Blast hits to 54 proteins in 15 species: Archae - 0%3B Bacteria - 0%3B Metazoa -…		-0.945397	2.20356e-05	0.000299254	0.0632316	0.754193	0.999831	0.0952774	0.641072	0.99949	0.111067	0.626733	0.858824	0.405394	0.0230827	0.141766	0.428211	0.0434256	0.220205	4.22878	3.03771	3.24584	3.84646	8.16409	6.85362	7.14311	5.52961	7.89968	7.92302	8.02108	5.53653	8.29352	6.18772	6.8873	8.43078	9.17542	6.27145	9.17706	5.48835	8.92354	9.72923	9.43742	8.89777	8.15425	8.9587	11.1945
AT1G61180	LRR and NB-ARC domains-containing disease resistance protein%3B FUNCTIONS IN: ATP binding%3B INVOLVED IN: N-terminal protein myristoylation%2C defense response%2C apoptosis%3B LOCATED IN: plasma membrane%3B EXPRESSED IN: cultured cell%3B CONTAINS InterPro DOMAIN/s: Leucine-rich repeat-containing protein (InterPro:IPR015766)%2C NB-ARC (InterPro:IPR002182)%2C Leucine-rich repeat (InterPro:IPR001611…		-0.762502	7.12615e-08	1.78385e-06	0.0317044	0.807013	0.999831	0.183983	0.220977	0.958163	0.200602	0.19186	0.507727	0.285354	0.0512082	0.235053	0.517628	0.000657019	0.010502	3.20167	3.82037	3.58509	3.38093	5.95488	5.51782	6.05712	6.35516	6.92904	6.2165	5.3145	6.00648	6.1088	6.21444	6.52967	8.345	7.82907	6.61971	7.7396	5.39518	5.9645	8.2385	7.00228	8.01425	7.23715	9.54554	9.10797
AT1G61250	secretory carrier 3 (SC3)%3B FUNCTIONS IN: transmembrane transporter activity%3B INVOLVED IN: protein transport%3B LOCATED IN: plasma membrane%2C membrane%3B EXPRESSED IN: leaf%3B CONTAINS InterPro DOMAIN/s: SCAMP (InterPro:IPR007273)%3B BEST Arabidopsis thaliana protein match is: Secretory carrier membrane protein (SCAMP) family protein (TAIR:AT1G11180.1)%3B Has 696 Blast hits to 694 proteins in…	SC3	-1.07359	6.86194e-16	5.94651e-14	-0.0164687	0.883151	0.999831	0.176384	0.437442	0.99949	0.0483747	0.850216	0.951168	0.226877	0.252878	0.563487	0.475443	0.00611762	0.0580864	23.019	23.0082	19.5173	18.641	49.1602	41.2931	39.3599	48.4184	39.3273	46.726	45.3051	45.0092	43.0535	36.9717	43.8633	78.116	61.0316	28.6798	63.3009	32.2284	36.1396	71.0658	44.5957	57.7967	52.5299	53.686	81.4317
AT1G61260	Protein of unknown function (DUF761)%3B FUNCTIONS IN: molecular_function unknown%3B INVOLVED IN: biological_process unknown%3B LOCATED IN: endomembrane system%3B EXPRESSED IN: 12 plant structures%3B EXPRESSED DURING: 7 growth stages%3B CONTAINS InterPro DOMAIN/s: Protein of unknown function DUF761%2C plant (InterPro:IPR008480)%3B BEST Arabidopsis thaliana protein match is: Protein of unknown func…		-0.96271	4.08427e-05	0.000513858	0.0356012	0.870795	0.999831	-0.0331172	0.901796	0.99949	-0.264571	0.32115	0.652012	0.166049	0.45032	0.733195	0.00193857	0.994054	0.998694	3.12672	3.10911	3.08849	2.92021	3.87481	7.56834	6.1618	6.465	6.70326	6.13034	4.71322	6.97823	6.21438	4.23156	5.01578	8.11192	6.43652	3.96527	6.05643	3.63804	7.21723	7.63742	5.66957	6.5222	4.53538	6.09657	7.59895
[truncated: 2,202 more rows]

## Sheet: Dataset S2
Supplementary Data Set S2. Differentially expressed genes in response to SA and below-ambient temperatures. Differential expression (transgenic/WT or 18°C/22°C) criteria: Q ≤ 0.05, fold change (FC) ≥ 1.5, FPKM (reads per kilobase of transcript per million mapped reads) ≥ 3. Plants were grown at 22°C:18°C (day:night, denoted as 22°C) or 18°C:16°C (day:night, denoted as 18°C). The Union set of DE g…
[truncated: 1,955 more rows]

[truncated: 1 more sheets: Dataset S3]
